# Supplementary material for: Range-doppler algorithm of multireceiver synthetic aperture sonar using nonuniform signal
Source: PLoS One. 2026 Mar 24;21(3):e0343983. doi: 10.1371/journal.pone.0343983 (PMC13012512; doi:10.1371/journal.pone.0343983)
Supplement: S1 File — (XLSX) [file pone.0343983.s001.xlsx]

## Sheet: Sheet1
13411.1	30048.7	36333.4	31643.3	38144.7	41033.6	39428.4	35863	35440	38119	30411.9	31887.1	18262.9	37898.8	62410.5	54384.2	35711.4	21678.9	13097	46786.4	50771.7	34604	28076.9	14270	4553.87	5196.58	2109.36	16956.1	42886	48061.3	34099.9	21261.8	27917.4	39397.5	24534.7	21021.1	25764.5	35181.2	33217.2	15561.1	14526.1	11575.8	44026.7	55607.2	32694.4	19900.4	49019.6	30831.5	27755.8	57447.3
14885.5	34245.1	60949.9	50067.9	30996.1	22435.8	24359.2	37925	40774.2	37694	44813.4	40427.8	29118.4	27485.3	58250.8	77791.3	61070.4	36763.8	42282.1	53177.9	50308	38329.8	38739.1	28845	2271.51	19592.6	27643.5	21307.5	37428.7	45183.2	31679	20512	16761.3	7776.82	13362.7	23830	35218.7	36073.5	24921.2	12569.1	8989.57	12403.9	36591.7	48482.7	25847.7	16949.7	46528.7	40815.6	17438	37590.9
58552.2	16054.7	60265.4	56339.5	26879.7	18011.8	30710.9	49191.7	42405	3421.31	41568.6	54659.7	36709.8	23559.6	30018.8	73893.4	70499.1	41003.9	38045.4	42404	46949	39944.8	43643	53157.5	33814.2	14992.6	25762.8	17814	42557.5	49096.3	31844.7	19741.9	13360.9	7424.77	14675.4	15716.6	28060.5	18494.5	9158.86	15547.4	13175.3	12060.5	28123.5	49947.3	41342.8	24496.6	27929.4	31960.9	28292.7	12573
57223.2	2934.54	60084.2	57982	23928.4	11140.7	37745.2	61983.9	57734.4	22630.7	25414.7	40975.6	20254.2	19324.4	19359.3	66297.5	65698.2	32292.8	21540.5	21066.8	22152	30082.6	41967.3	48488.2	31394.1	31140.5	42993.1	15299.5	29782.9	45478.9	22950.2	11176.4	13412.4	16578.6	9353.63	12906.5	16303.8	13460.6	14372.4	34045.5	24172.4	8317.95	16678.7	48265.4	65656	53561.7	47133.6	51527.1	42159.4	15934.6
55645.9	15665.1	40036.5	46613.9	15294.2	1034	20167.6	48425.9	51474.2	19626	23548.3	16792	4296.52	10655.1	29479.7	50021.8	54308.1	37028.7	23387.5	19803.6	18801.8	4474.75	20438.1	30887.3	15468	17161.8	33388.7	27825.2	18829	42259.1	30516.9	11330.9	4830.27	10509.8	20137.5	19885.5	17865.6	8358.17	35916.1	70991.2	58827	18557.1	15197.1	25708	48525.1	43459.8	43146.3	54984	42418.8	20784.2
31965.5	20321.2	25340.3	31498.2	17141.2	12314.5	23625.9	48804.5	52469.9	39325.7	23523.2	7296.61	27394.1	19854.6	18250.4	19995.5	39440.1	25974.1	17631.1	25648.7	25482	17676.8	16574	37041.8	16718.6	16949.8	27913.5	30657.7	27588.7	25677.6	27603.7	23108.6	19619.7	17475.8	18546.7	3907.92	17277.8	5515.05	45994.9	67384.4	48270.3	17252.8	7949.48	26835.6	41063.1	19914.7	31357.5	46943.9	36147.4	26051.5
19016.8	30110.9	25234.2	15115.2	6939.64	31055	36456.6	36388.2	42858.5	51930.8	45648	21166.2	16093.1	27475.9	9791.98	24604.3	44827.3	39313.2	19052.1	1292.67	15949.7	29886.5	21298.5	21954.4	23263.6	26185.9	14054.1	12281.3	27329.1	36775.6	27287.9	11712.1	18590.6	28150.8	26294.8	20902.5	26787.2	3655.36	36771.7	35534.5	21266.3	20628.8	23361.7	19035.4	32020.3	25026.8	22329.2	47470.8	36125.9	5026.74
29588.4	17751	9699.5	6662.4	10962.7	35892.4	44747.4	35618.5	22606	45901.9	69745.3	52294.7	4472.01	18242.5	12686.9	40486.7	35470.5	22479.4	33918.3	38566.7	25333.6	26522	37355.1	41374.9	56199.9	61627.3	38661.4	8233.43	22757.4	26605.2	25802.6	27501.4	21118.6	13219.8	6222.65	28221.3	37771.5	27762.9	15854.1	19677.1	22288.2	19875.8	15752.2	4403.4	25905.9	29185.7	9787.96	15027	20903.9	13848.8
26425	17614.2	9638.42	7676.47	7346.07	20022.3	26414.9	42172.8	31848.4	30653.4	61233.7	50015.7	10875	10820.5	7714.99	27724.4	27109.8	9320.94	25872	40765.3	33069.4	25208.4	37099.8	33950.4	40123.5	49616.1	26734.9	13467.2	22546.4	6112.96	14394.8	24278.1	21810.3	30020.3	26992.9	19294.7	29738.3	34900.6	27029.6	6706.27	6040.05	23090.8	22945.9	7641.53	18217.8	17234.7	8413.68	21348.6	31009.1	29985.5
18654.6	32775	34152.4	14359.2	7410.56	4837.51	31175.5	54027.7	52719.3	16045.7	25089	37886	21400.3	14816.6	13507.5	27364.5	26853.4	19944.6	62153.9	79240.5	50463.8	20766.5	34259.3	26454.1	16611.7	30774.5	21826	27085.4	34390.5	21754.4	18966.6	9167.44	6824.29	24479.6	28853.1	19014.5	20496.4	47428.6	46887.6	25894	19829.6	1718.99	16820.4	22890.4	16923	5197.59	4281.14	25504.9	47699.4	41540.2
36356.8	43057	39634.1	24345.9	7863.36	4902.04	23457.6	55076.1	77045.4	53829.6	11211.1	20962.7	42170.7	53000.6	33212.2	16678	32440.3	28210.5	30275.2	70330.3	65742.3	29804.3	25213.1	38988.1	41823.6	40872	34580.5	19513.2	6347.96	6038.43	13941	19935.4	35904.6	43252.8	18967.2	12435.1	15790.6	46990.2	61676.3	46428.7	18822.1	32394.1	50148.3	33219.2	16577.5	17992.5	10385.3	6996.33	17778.1	28287
35110.8	40693.1	53321.8	51379.2	22785.1	12594.2	9994.89	44194.4	74137.9	57881.1	23013.6	16043.8	47604.6	60635.1	40954.9	24405.5	19892.3	36471.3	23732.3	41334.9	65292.2	47006.7	45112.3	70741	48143.8	35591.1	36536.9	20274.1	8055.37	12189	15706.1	23570.8	39799.5	58809.8	42853.3	10023.7	11270.8	11024.7	44333.1	55379.5	26076.9	18947	32418.2	18016.2	16876.8	25944.8	21691.5	31420.1	39165.6	30178.2
35237	32747.2	48258	55784.3	27855.1	7635.37	24473.9	52622.8	59665.3	48231.8	33351.5	30147.3	43194.6	52431	50163.3	46560.4	44821.9	34990.4	29014.9	20713.3	42291.2	37434	28289.1	39843.2	10770.4	29174	25100.4	24522.3	43961.4	33569.3	2609.34	17141.9	14930.4	40141	48251.9	20260.5	21281.2	15316.9	36868.8	55817	42980	50237.1	55341.9	32545.7	10436.3	6881.19	28003.7	43793.8	55545.3	53648.1
30931.6	27043.9	37545.2	46182.8	26236.3	14317	27918.1	40774.6	54464	61653	57345.1	37169.2	20004.7	22488.8	47558	71535.1	72477.8	38357.5	26359.6	26585.5	8714.59	17409.3	18445.5	20832.2	7226.4	28586.9	31404.1	40366	53281.3	46130.8	31301.6	20483.3	2954.47	29487.2	44883.6	43563.5	37468.5	25698.3	26305.5	28102.6	21577.9	64439.6	66400.5	29395	14803.7	4665.61	33457.1	35728.4	35600.8	48406.4
9765.64	4665.96	16939.8	39590.8	43204.5	28355.5	14484.3	10732.8	28458.6	42779.5	54280	48909.6	27561.7	28153.1	46134.4	60244.7	66790.8	54316.7	20656.8	6717.83	22840.4	42603.5	30130.7	38537.1	41651.9	8310.76	15243.3	4819.4	16077.8	37532.1	40814.5	17668.2	17307.2	23577.3	22365.1	34312.9	45919.7	38885.1	27444.3	15397.8	22876.9	62383.6	77977.2	42223.9	19204.5	16295.7	12106.4	3762.15	32040.2	30435.8
22711	10913.8	14008.4	28169.2	38576.2	23188	9973.28	15955	19956	32807.9	47487.1	34330.4	27321.9	34253	31240.8	26455.6	30200.6	38252.2	23423.4	17888.7	32718.3	53118.7	43371.6	35402.7	64415.9	54643	24022.1	5053.79	4810.14	38403.6	50085.4	33657.8	20081.3	34774	52594.6	56576.5	44661.6	39226.9	36909	25880.2	22729.8	50575.1	56482.2	32097	28951.5	16273.9	16312.1	11010.8	36294.4	38318.2
30246.7	23830.1	13330.1	20993.7	31991.8	20091	34729.1	51974.7	30086	25412.3	48660.9	20150.5	21113.9	28491.2	24083.7	28785.6	37019.6	50064.2	33893.2	28054.4	44926.2	46383.2	40936.9	33844	62060.7	80654.9	70852.2	37849.6	7284.3	38396.8	50666.5	43596.2	42966.3	61385.5	58034.6	40734.4	26252.7	39422.5	41348.1	31666.2	23458	19977.1	21158.5	23692.3	34070.8	11878.7	25527.9	20466	20832.5	32813.2
48312.5	30541.9	12772.2	18168.9	27904	18798.5	16688.9	42029.7	30290.7	27497.2	47199.8	34717.6	17598.6	9499.95	18947.6	16736.8	1141.92	9683.19	19029	36819.7	44803.6	41769.1	37092	47794.2	62801.9	59735.8	54677.5	47884.5	27674.2	24468.1	39343.1	47828.2	54746.1	62035.9	32185	1508.72	13527.8	45502.7	56735.8	47534.4	34455.6	27328.1	30160.6	39141.6	48623.7	30897.6	13932.4	30673.2	11259.6	37293.2
53106.3	42879.4	32344.2	4233.63	7289.88	17077	25694.9	22391	18374.2	30849.3	50481.1	50266.1	28298.8	6788.68	26871	33688.2	30015.5	28052.6	10956.4	41992.9	54645.9	44612.4	37639.8	47881.8	66141.6	62584.6	47973.4	43996.3	49613.3	49077.1	25657.1	15079	36701	47933.6	17361	22638.6	26434.8	49732.5	60763.8	43954.1	30803.1	35319.5	39265.2	45185.5	54056.1	37952	15146.9	43578.9	17160	31635.9
43512.4	40151.9	35903.2	4190.29	25977.9	41807.5	24951.2	37625.8	31136.9	41791.2	51930.1	40838.7	21694.7	1487.03	21108.1	32862.9	14346.8	13547.5	20324.7	44146.8	67695.1	56457.3	43508.7	50672.3	66027.5	65599.8	64132.2	80118.6	91503.1	83765.3	54658.5	26616.6	17921.5	22720.8	9706.41	16381.3	12038.8	33219.9	43260.4	20134.6	2517.5	6343.48	15735	29041.9	42650.1	31133.8	13966.2	42526	36737.9	5203.47
50898.5	43345.5	36989.5	17465.2	50139.1	74719.7	34728	35116.9	50563.5	57322.9	50597.5	26378.2	15915.3	9880.36	17415.1	28208.1	14086.1	21043.3	32204.3	50049.8	63053.8	54233.9	47582.9	46887.2	54751.9	56853.2	59211.6	71332.8	81878.8	82988.5	70338.2	45031.5	34633.5	43820.5	40321.1	39663.2	42075.9	44179.7	40389.3	25737.8	3637.56	20955.8	18596.8	23038.1	30946.8	10914.8	23261.3	36804.9	28691.6	6068.16
33823.5	53743.9	41353.1	18502.9	40539.5	67878.1	38272.2	26175.2	53700.7	56370.7	51595.3	37822.3	19775.7	18021.7	17948.1	17103.6	18331.5	18982.2	21425.9	21459.9	29904.1	40085.2	51752	44537.8	32415.1	32488.1	37681.7	46113.6	51203.7	52885.8	52407.7	41232.8	28362.3	33524.3	40412.2	39066.5	40147	43642.6	29680.7	23172.4	15646	3701.99	4937.64	11314.6	16630.8	13967.8	29650.1	35295.7	34331.2	26481.3
29033.3	40684.6	36674.4	15275.4	22763.5	45524.5	30309.8	26329.7	51494.6	52351	60525.6	68237.4	50208.7	20273.4	5892.19	6207.96	524.091	23325.2	27994	1221.85	17188.8	26201.9	57111.9	48669.9	22285.7	12429.4	16439.2	26072.4	29837	19283.9	17758.7	14786.9	6595.3	17083	21802.1	20180.5	32121	46633.6	36958.8	26690.4	27705.7	10888.7	5318.78	13755.4	11078.4	25878.1	22688.3	44366.9	58848.2	45150.3
31558.1	11371.5	3489.86	18205.6	19195	33234.4	27941.3	20688.9	31494.5	23031.3	35114.2	61270.1	67702	46867.7	22175.5	11558.4	3610.11	17484.8	29062.1	19798.2	25879.9	27685.7	54537.3	61107.7	49182.7	34628.8	17095	5900.22	6507.94	1698.44	6423.84	13989.2	21568.6	21653.5	24082.9	20926.3	19506.3	24738	18625.9	7224.83	12804.8	14005.8	3583.18	21172.9	28464.8	34866.4	15808.8	30874.8	35632.6	31373.3
12525.4	4824.72	19240.8	40978.8	39920.9	27633.2	11745.3	20216.8	36571.7	34119	30713.4	44028.7	44674.8	28717.1	17662.7	27758.9	32018.4	9321.09	20476.3	14734.2	30572.7	39297.6	43160.8	49690.8	53518.8	49885.1	39160.1	22829.3	4389.72	15811.4	19153.5	9480.73	1926.76	22582	32184	26457.7	16664.8	14648.6	8061.79	9191.46	13471	8743.84	26963.5	20780.2	30277.3	38541.7	21740.9	26658.6	29992.5	49871.1
8553.06	19498.2	15968.3	6579.3	26178.9	40530.9	23879.3	38788	44635.6	40895.5	46367.8	30776.1	9034.71	3445.68	16480.9	51351.7	56287.2	18126.8	19771.1	21639.6	24827.3	40224.1	37354.1	24181.3	17508.1	25182.6	48091.3	55957.4	40065.1	19986.9	31422.4	35557.2	24684.9	2674.12	19557.1	22271.1	11352.2	1302.74	14945	26672.7	36568.2	24773	22302.1	20443.3	17981.7	29451	16439	1935.35	29515.6	53904
3396.59	17072.1	19294.8	15120.9	23867.7	33224.2	22465.4	38410.1	35510.6	7122.9	33665.4	24320.4	11861.8	11849.1	35445.8	70403.9	66839.6	31657	12439.6	29947.1	47069.5	58087.3	41789.7	19455.5	16345.8	16723.2	35862.1	42961.4	54801.3	40063.5	30785.2	51487.1	52542.4	39972.6	41765.7	40980.9	21434.6	5948.22	18471.5	27965.9	30155.2	27417.5	11518.2	11900.3	37715.8	44541.5	32971.3	29366.3	45336.5	47242.9
17664	15152.8	18938.2	17686.3	15408.5	12296.4	20859.3	17050.1	31205.1	30889.9	9538.03	15401.9	16771.9	12759.4	30586.7	51298	48036.8	23054.7	37100.7	50655.9	55642.5	55047	34499.2	22065.8	3288.05	19506.5	18608.3	9532.32	47108.3	57012.2	32972	47961.7	61011.9	39121.7	37548	60724.3	56581.6	29930.4	12766.3	19828.9	18249.9	24872	27493.5	31989	46824.3	55009.5	50763.5	53056.4	53532.1	42908.5
29309.3	13492.9	14513.9	25836.5	25855.9	11869.3	3767.95	22919.3	45287.3	37110.1	8241.63	6468.64	3015.58	4942	29575.8	45194.8	27657.5	18319.6	47640.1	70154.4	75728.8	41868.9	12690.7	20227.7	13868.6	49429.5	59489.8	43716.9	50510.5	68749.9	51915.6	28961	40866.8	29287.5	24930.9	46335.1	53085	48268.8	32281	18251.1	8879.4	8708.78	28524.3	41548.7	34665.4	31079.4	26087.8	33073.8	40297.4	37112.1
19844.5	15681.8	5947.34	16639.4	30255.3	34068.8	32241.7	47471.9	55890.7	44702.1	14545.3	7147.46	15052.3	14501.3	32212.3	49451.7	40599.4	21815.1	23265.3	46858.2	49654.9	17184.6	27006.6	30232.3	9798.98	25491.8	38042.1	36579.5	49651.1	64329.1	64651.7	47275.6	37718.9	42699.7	41165.8	45285.9	37104	33056.6	41797.2	38075.7	13039.4	15321.3	31873.3	56703	52238.1	29226.5	20595.3	19817.4	14202.7	23219.2
31697.7	53414.9	42507.1	13563.4	17173.4	31023.6	31048.9	37226.3	48151.4	56802.5	47763.7	22250.2	11886.3	22977.5	22292.1	32853	42329	29904.6	18068.2	46119	43708.3	30639.5	45840	41014.1	21248.2	20022.6	34111.7	36210.7	37868.2	44997.1	45402.4	36272.3	29988.8	57717.5	50665.2	42335.8	29396.4	23438.1	37279.5	43985.5	35057	23564	1363.1	34485.8	47286.6	28316	2577.17	10004.4	17374.3	12353
21114.6	26736.2	22343.5	7365.41	10266.5	19327	23339.4	30646	46885.6	53266.7	51595.7	52599.1	36458	7813.61	9197.93	31450.5	51234.1	41451.4	6010.66	43396.9	51962.4	38787.8	38879.1	28568.6	18146.7	21721.6	35621.4	48302.3	40607.1	29638.1	30056.7	21552.2	7145.6	25672.9	22224.2	42933.5	32709.2	18666.1	24924.8	34275.8	43752.8	48008	35345.9	8243.72	19743.4	14800.2	31363	44309.3	34549.7	21951.3
53514.8	46871.2	13949.7	19487.6	25876.2	5149.72	26149.2	30024.1	47617.5	55869.7	47148	55524.9	51932.5	26330.6	4768.44	32980.1	35966.9	32149.6	19411.6	28463.1	31597.6	42075.6	42498.9	18348.5	30979.9	28619.9	13909.4	42927.6	48101.1	36891.8	36287.4	35567.3	17854	5376.18	15942.4	29052.4	23284.2	31345.8	29378.8	9134.24	27849.5	43999.4	50961.7	41817.8	37599.3	35896	39778.2	44668.9	34162	23384.4
39882.1	44447.9	15667.9	19205.2	22083.1	6437.09	24711.7	14056.3	22743.4	24673.5	21625	42206.1	58319.7	46663.2	33002.8	42513.5	43855.1	25187.7	8971.61	25621.2	11844.7	35975.3	43438.6	19077.5	34340.4	31478.4	14151.9	33400.9	49547	34083	12831.9	33732.4	41214.4	34270.1	27337	21618.2	29759.7	51721.7	55642.4	36020.7	25095.1	41157.6	49694.6	50141.3	36143.3	20835.2	29061.9	46572.2	37523.9	35162
3946.76	2128.76	12676.4	26425.5	32206.2	24026.8	1075.25	21086.6	17535.3	7970.84	6864.54	37160.3	54055.9	40501.5	19610.3	16706.1	38920.7	32226.2	23658	49954	48077.3	23046.4	43707.4	25616.2	13133.7	12410.1	11188.3	17444.1	33743	21972.6	12604.6	33189.6	26699.1	29794.2	26333	12758.9	11754.8	45467.6	58876.5	38450	11466.4	17868.4	42440.6	55665.1	42541.9	28239	32840.2	45620.4	35363.8	23489.8
24709.1	17531.9	21761.7	34709.5	48551.1	51391.6	31965.3	26059.3	22454.4	7758.23	5954.5	20996	40930.6	41100.4	36619.1	31250.3	27520.5	25262.8	11949.2	54347.8	60404.8	25370	37858.8	30936.1	34192.4	33780.7	20681.5	18512.2	28670.5	21270.3	23793.9	40057.3	24916.9	8542.64	16386.4	20655.4	11961.8	49307.7	72832.9	41447.5	9377.16	12728	37624	61471.7	59162.6	51333.9	45874.8	36024.6	25271.3	9427.1
30618.3	17871.2	18105.4	30081.6	41865.2	51642.4	51832.6	41308.1	24452.6	4073.6	21483.6	28512.2	22459.1	16402	24444.7	27277.5	12186.7	10150	5462.06	49857.8	71397.8	36457	16422	43294.9	51229.3	31093.7	20235.7	28646.3	45642.8	50528	40306.9	47318.5	46462.5	22238.6	17180.6	41897.6	24758.3	43096.9	77158.4	47951.8	5630.59	495.034	40143.2	70171.4	70964.9	59174	43225.4	29775.6	28388.8	19526.1
45849.4	46161.7	41005	41162.2	43267.8	54353.4	66270	68827.6	46266.1	17775.3	19248.4	19521.3	13896.6	8037.63	13739.4	18518.3	16936	25975	38076.1	30971.9	63726.5	52650	11534.3	53539.8	58409.8	31271.5	23878.3	37452.5	44715.1	36996.4	31788.4	42541.9	46135.2	25347	20122	41767.9	23844.2	29225.5	53166.6	20550.1	23278.5	15431.2	29036	61793.5	60278.4	35431	13367.5	15029.7	24182.3	38501
38481	34901.3	20127.7	22400.3	32543.7	35332.7	48989.2	61627.6	56075.4	33668.2	14799.6	2996.21	2615.68	3675	4494.01	14340.8	25146.5	42540.1	60589.6	50180.4	39603	48409.8	18816.1	37561.7	47530.1	26808	25772.5	26716.5	35295.7	35563.5	29576.1	30238.4	38212.4	39223.9	27477.9	12601.6	10555.6	11414	26661.7	15038.5	28842.5	25170	9403.61	37647.1	35207.8	37047.7	35967.9	23634	35506.8	35562.9
50450.2	40828.1	38166.8	25565.7	27728.4	25812.5	33202.9	57343.6	63452.8	40449.9	22344.9	18502.9	18553.9	31841.4	39320.6	21511.2	12046.9	28061.3	46952.2	43834.6	32957.7	48536.5	35507.9	20686.5	20832.4	19230.3	40661.2	32452.1	27746.3	28543.1	36698.5	32277.6	25825	34944.3	41426.2	28197.7	25695.8	15158.5	33899.4	45306.5	29585.8	12630.5	17859.1	54781.7	60346.4	33387.5	19338.6	28562.8	44241.1	33016.9
53107.9	56249.6	46641.3	30761.9	28236.2	42226.3	42889.7	57405.6	86612.2	78254.1	44074	20056	33646.6	50358.8	45116.1	34902.9	22673.7	12556.2	39147.6	51775.2	33769.7	36608.8	33342.1	8846.3	976.983	30641.4	53089.6	44022.2	24400.7	24317.4	31276.2	11992	17604.5	20733.4	49696.3	52272.7	35620.9	14993.6	23314.6	41803.7	54073.1	31592.8	36881.7	77181	78670.1	42196.7	16825.3	22745.3	31019.7	21672.1
43079.9	49048.4	46796.4	34034.1	50847.9	71060.3	78866.8	84559.3	84034.6	74052.6	55018.8	35396.6	32592.8	44594.6	49744	41115.6	33262.5	28119.2	15314.4	28508.8	22739.2	9931.05	11242.3	21758.2	25057.6	32360	39236.7	21313.1	24538.5	37101.4	35630.9	27546.6	36735.8	28121	16319.1	44544.8	49416.6	29566.8	16963.3	35975.8	38267.8	23322.6	26662	48709.1	60254.3	55513.6	43542.5	27091.1	19979.9	30022.8
43727.1	41243.9	20962.5	16150.2	47952.7	76562.6	90750.6	91589.9	74022.7	50674.7	48777.2	40508.3	16361.2	14470.1	43056	54220.3	34176.9	15433.9	10660.5	12087.1	14753.7	13105.1	22251.9	25959.3	19577.3	37039.5	44704.9	35552	30348.4	27767.3	21346.5	25828.7	25948.5	13728.7	17631.5	44306.1	47867.7	24754.2	25609.8	47619.2	30792.8	9327.48	31766.3	63245.2	81714.6	74588.9	56806.1	37652.1	18560.9	24290.4
32597.9	35260.9	22888.7	31635.1	36464.6	47799.5	67257.9	71451.4	58692	36464.4	42246.9	47774.3	20812.3	13108.9	21772.3	34784.1	36918.8	36423	29965.2	27647.5	21942.4	14545.3	35792.9	37829.7	11309.3	24644.2	39368	43557.9	31793.8	25973.3	29159.8	20833.2	21009.6	15902.2	9426.33	28284.8	29628.4	18610.1	16420.2	45075	30415.1	20994.8	54305.1	81695.5	96622	73867.3	34477.8	7479.54	6895.35	14316.8
12854.6	29170.4	21681.1	19130.5	32087.9	33683.6	51866.2	61981.5	54723.1	22648.1	27289.5	44739.2	23067.5	16436.7	6233.37	24090.2	44591.5	43152.5	20254.9	29928	31237.2	10216.8	26499.1	29104.4	10881.9	24706	42000	48277.8	41243	24736.5	35624.1	29026.8	18026.4	13846.6	6665.92	4046.85	11226.9	12289.6	13925.9	41803.4	29838.8	12422.5	30895.2	54980.2	77501.5	62917.2	23096.5	8319.03	23273.5	34249.2
7711.08	17694.3	17143	22186.3	19991.7	28031.8	33087.8	31938.7	29153.4	9031.29	21159.2	31995.8	9117.5	16677.6	17678.3	13729.8	48481.5	68996.6	36955.2	19171	37198.7	20486.2	13369.8	6176.94	20354.7	13896.4	15376	34000.1	49413.4	41841.1	26981.8	30995.4	27670.9	14624.9	3017.2	6751.73	17495.4	32641	25593.8	32351	25494.1	13557.6	30896.2	37205.3	52027.6	52471.4	29510	5045.16	32770.9	42104.6
13215.7	45035.6	68563	44518.9	25131.9	46466.9	35842.4	20736.4	13209.7	34411.2	41999.3	26073.3	32627.3	30304.6	22766.1	9594.16	53557.5	60403	32677.7	24885.2	37333.2	31122.7	10297	18687.1	21179.4	4696.28	24178.9	23298.4	19488.4	22928.9	22870.9	15125.8	4846.02	4470.07	7521.48	21202.1	10681.6	50970.8	57375.4	40171.5	45592.8	25367.1	19855.1	40355.2	57774	68160.5	45638.9	4874.92	38813.2	44614.2
26387.4	34909.8	87654.4	82461	46356.4	52036.2	57686.5	37255	32464.2	65856.4	63895.6	19367.6	31308.2	27169.1	19453	8887.09	34976.9	48283.4	38748.6	37880.7	35331.7	13456.1	7723.3	25020.5	40891.4	35309.2	34242.7	42291.2	37984.8	32307.7	27276.5	14640.2	25710.7	26223.1	5667.71	10855.2	35832.5	90734.8	86602	51151.3	60079.7	33897.4	14662	35855.6	60506.8	80667.1	56390.3	20612.4	40659.3	38318.2
31197.6	25638.6	53345.2	64848.1	45648.6	38110	41542.7	33940.6	41784.8	70562.5	73105.1	32722	5277.48	18384.3	27260.5	21041.9	16728.9	35328	27916.3	27274.7	18392.2	12086.9	21192	21368.4	47285.9	47977.8	12626	28747.5	38138.7	42329.8	46292	25453.8	27955.3	21184.2	42662	37922.8	48037.1	122115	106969	33266.1	44384.5	26972.6	14359.4	11469	32512.2	56950.7	28626.1	36439.1	51248.2	14876.3
25707.1	17499.3	28982.4	43799.8	51834.6	43471.7	26369.5	22500.8	39826.7	61920.8	61764.2	38211.9	17803.6	21783.4	24620.8	3222.59	30997.7	42475.7	27651.6	28159	24161.4	32196.6	34825.6	21028.4	43356.4	54155.2	20919.7	20167.4	26079.3	36722.1	42775	22208	38918	32511.2	51767.6	47864.4	45525	99149.9	78910	12898.8	27107.4	7780.1	23184.4	11168.9	46073.8	65259.7	28683.3	49624.5	69343.1	17503.6
28340.3	28604.3	23901.7	28709.9	43723.5	41175.1	27381.5	18245.7	39675	48644.5	34386	29256.8	18334.4	15104.1	18483.5	11354.4	33138.9	31919.6	17125.4	21351.3	33514.4	29314.6	33318	18740.5	19995.3	45897.3	32252.8	17272.4	14939.2	10958.2	28621.9	21307.9	18018.7	28768.6	44998.8	45118.3	32868.6	77788.6	58754.9	11249.6	29778.4	20140.3	46825	21273.2	34007.7	43266.8	23595	44232	63101.7	28053.1
38435.3	36968.4	29727.5	28820.9	25568.3	24891.4	18779.5	13386	19893.1	31097.5	16407.2	20279.8	25449.5	44442.2	44941.3	8817.97	21437	18527.3	907.286	13684.7	16386.5	6779.17	36795.9	43507.7	16208.7	15135.7	16126.7	5890.32	6825.79	10714.3	5537.26	21012.1	20724.1	29110.1	39434.1	36112.8	15698.3	37991.3	15605.7	41091.4	45666.6	17287.5	57893.9	36838.6	26753	29208.3	14538.2	43512.9	65637.5	44958.4
56708.8	44482.7	32919.5	16233.1	31467.3	25361.7	12497.6	20215	10481.8	29708.6	9401.33	34341.6	44198.6	48828.6	46925.7	16522.2	24716.2	21653	7111.94	24716.6	32573.2	8511.62	19994.1	27754.5	21183.8	14641.4	10103.8	4259.55	17343.4	23026.7	29551.8	48388	41261.2	17980.9	5554.35	5129.14	12125.7	20244.3	11738.1	53256.2	66734.2	17414.3	42293.4	47313.2	32754.9	31890.3	20027.8	26172.7	42120.6	44305
48068.2	40249.6	47679	28729.1	11029.3	17680.3	12809.4	27000.8	28556	35378.3	9822.39	32953.7	40167	13162.4	26828.1	29557.6	48049	41361.2	13294.4	15006.1	25214.6	17219.8	38632.6	27235.1	14490.3	31253.7	28711.8	13181.8	5001.53	22643.4	27577.7	33683.5	50841.7	49191.7	29220.6	13325.1	21917.1	45522.2	39271.6	26478.3	59036.9	40878	26585.8	37088	24095.8	25053	26632.2	9911.92	18917.3	40493.7
55760.5	52091.4	54401.8	25488.4	23207.5	15729.1	23839.8	35314.6	36369.5	34398.6	13495.8	24917.8	28111.4	21681.4	29777.8	19623.3	37953.6	32783.9	15649.2	8695.79	9723.55	25428.9	46516.8	44623.4	29473.7	37630.1	34106.3	16709.6	8063.33	25008.8	30143.4	33977.4	44470.9	25277.6	7198.06	11620.5	22909.3	39501.8	26975.7	15589.7	39504.4	32587.4	25551.5	26668	21670.6	13905.4	12610.6	17972.5	18433.5	26565.3
54863.2	57668.6	74156.7	49339.1	5308.7	26779.1	37543.3	47641.7	48827.8	46303.7	41700.6	35202.3	22012.6	31029.9	27076.6	10566.4	33506	35467.9	36749.1	31077.9	22423.4	24506.4	34966.9	37323.2	34088.9	43342.3	44410.8	36542.6	12821.8	29762	26814.3	27297.8	38693.1	6713.64	45567.4	44998.3	32639.5	21365.2	13438.3	39631.8	38464.8	17058.8	9477.69	18812.7	16791.3	9662.29	43561.2	58268.3	38896.1	9866.49
60370.9	60562.1	71446.7	61186.4	25859.9	19931.7	21494.1	33807.9	56167.5	59192.4	57922.3	45478.4	25049.3	19421.3	19647.8	19422.8	21898.8	21427.3	35025.5	37956.7	20783.8	41745.9	59794	41394.3	19152.8	26337.1	38473.9	42122.6	27738.1	36185.7	36290.9	6082.89	27584.1	7749.09	41548.3	54289.9	52170.1	39138.1	31415	57629.5	44596	26558.9	25115.7	5897.44	15376.3	24908	65807.4	81992.7	61878.7	29937.6
61448.7	67405.2	65839.2	49893.4	15748.8	19520.1	34561.3	49309.9	68336.6	71689.4	69294.3	41656.6	26605.8	49314	42247	13463.6	18603.5	14152.2	22108.3	43732.7	22192.1	52660.9	69096.5	38181.5	18127.5	26954	36502.3	44239	39197.3	30807.5	19717.7	16644.5	31160.3	15460.5	19047.2	45735.4	70930.4	57095.2	45029.8	70629.1	36523.9	28598.6	40178.4	968.326	28213.7	20769.4	65249.9	79881.9	61428.9	43570.2
68463.2	71224.8	56416.7	33068.7	10607.7	26636.7	43008.3	41731.6	50580.7	59405.6	51589.3	34726.6	20445.3	27196.3	40804.7	44477.6	22451.5	7487.55	21224.3	43135.7	25445.7	19225.8	54137.3	62825.7	37835.7	10684	21683.7	28567.8	27351.3	14470.2	14403	16512.6	30226.4	28432.7	4366	38393.6	63416.2	40447.3	32858.9	63679.7	21072.7	38319.3	56654.6	25279.8	15601.9	33234.8	54425.5	68608.6	61477.8	48699.5
81355.9	80600.7	65575.7	51766.7	31424.1	13479.7	15804.6	6973.45	28022.1	50799	51062.3	28978.3	29171.3	16372.7	5520.11	28102.3	46203.3	27533.9	31710.8	45407.2	28417.3	10846.3	40593.2	63827.9	49046.4	18500.5	10653.1	23103.6	24857.3	14575.9	17625	25241.8	20800.1	49805.7	40531.3	32071.2	50051.6	30889.6	12611.1	36016.8	40411.9	34900.3	51520.6	47125.3	22059.3	29969.8	50974.7	59111.1	47045.6	37314.9
75778.4	79353.6	83810	79665.9	48026.4	15160.1	9135.9	32695	47868.2	44800.9	47394.1	27647.1	9913.85	7086.19	16775.7	9652.91	11111	16170	28948.5	39955.2	28831.3	33417	52711.5	48260.5	34997.2	25847.3	24890	12453.7	26586.4	12751.1	22403	32394.6	3647.24	30442.1	30947	18679.7	26096.5	39105.2	36620.7	7292.7	42226	25683.2	37547.9	66252.9	41545.6	2938.68	44718.1	52559.6	27916.4	36737.5
57244.4	52441.5	48095.8	54806.2	46499	26739.5	17525.6	37446.9	62664.6	63194.4	48459	33968.3	23578.6	19680.5	22608.9	30494.3	38029.3	35269.7	33833.3	46910.1	24549.3	40019	65248.9	48158.4	27923.5	35613	49807.8	24497	23281.9	30821.1	4421.36	24982.8	12461.5	15440.1	21047.9	10266.3	7039.88	14383.8	28101.6	21067.2	29398.2	16164.8	41412.3	86800.2	64970.7	19678.9	55153.4	64976.9	33705	15887.7
42865.2	33882.2	18528.3	21467.9	25203	12553	28473.9	45023.2	54246.4	63678	58470.2	50150.6	49297.7	33970.4	42507	43116.6	41977.3	44306.3	51960.5	56859.4	32413.5	13612.9	48426.9	41715.9	21098.2	16575.2	27768.4	23194.6	9302.12	25384.1	14033.4	20015.9	25748.5	24429.6	15300.4	12945.6	20761.2	12530.3	15855.3	22902.6	18835	21372	50787.6	92908.4	73292.9	16440.2	29328.8	44943.2	34112.4	13841.7
49906	26063.8	18245.3	14228.6	5904.15	8188.72	37214.8	63406.3	58819.4	56293.7	63600.1	56380.9	51600.9	41055.7	32177.2	20203	25817.2	44253.6	54293	60252.2	57679.4	24420.6	28529.7	24008.7	28697.5	27224.8	6503.51	29370.9	25651	26271.4	27120.6	15294.4	18446.5	16439	21623.2	37140.5	36180.6	7400.6	33603.9	42225.4	17430.1	23459.7	49761.4	64677.9	46027.6	19848.5	10996.4	18110.1	15840.6	15276.2
33526.6	16619.1	6022.01	17348.8	18975.4	13373.6	15698.6	56301.5	69819.5	59415	65752.7	58645.1	39735.7	29193.2	25571.7	30294	36881.1	46409.6	47675.2	43048.6	47622.6	31712.4	29167.5	32909.5	23830.8	14769.5	19019.4	26905.4	33271.5	51328.9	33609.6	14958.1	15401.7	5555.56	5690.83	23863.2	46439.9	37013.1	47455.2	56329	34056	2403.05	23768.3	31041.6	21642	24732.7	28780	34585.5	20276.5	19068.1
10590	10786.5	27648.8	20387.7	19223.3	24427.4	36545.6	75656.9	91148.8	74853.9	55602.1	38721.7	14623.9	8857.21	21130.2	24449.2	29149.7	36939.2	23262	9294.36	26773	20074.9	35495.8	51662.5	33311.3	32807	46301.5	28623.4	24055.1	39323.2	33290.5	39268.8	38723	23227.6	17286.3	18009	29846.4	32457.6	51582.8	55830.1	30394.4	10678.2	19528.1	36682.1	34272.2	25148.1	25230.3	42859.2	44417.3	29382.2
20318.9	5293.46	29820	33408.5	10550.3	43449.9	42572.5	57876.7	79296.6	73899.8	39699.4	9257.06	15352	32515.7	30844.5	19207.7	24065.2	42617.2	45659.7	26483.5	14265.3	5075.02	25259.4	49269.6	44391.3	21024.8	34147.3	39034	27565.8	14325.8	11076.7	35561.9	50176	43403.9	31406.8	27143	34831.2	40870.3	38985.2	43130.9	27188.6	21794.7	43160.1	49142.7	39763.9	25222.6	33646.2	57376.6	66333.5	51230.5
33347.4	39005	23043.7	18297.2	17375.5	38890.3	48373.4	65645.2	60940.4	45159.1	37927.3	21341.5	25429.9	46116.3	45044.6	23584.6	13589.2	31142.8	47445.1	41528	22105.6	11392.6	17700.3	43140.8	54982	42330.8	53071.5	35564.7	26804	13096.3	29217.9	37335.8	47710	49672.7	25505.7	19606.7	29942.8	36865.6	20882.7	26205.8	43636.4	42660.9	49399.2	55218.2	36594.5	11331.7	31462.3	60039.4	65128.8	49134.1
51297	47454.4	22438.3	32166.8	19227.5	22851.7	41409.9	60877.5	49167.4	12002.2	20399.1	15440.1	32164	41530.1	24109.6	4976.11	6122.13	15877.5	41980.3	42899.9	27775.1	22307.9	1949.67	44193.8	62035.7	47816.7	56973.5	31615	33136.6	28954.1	36886.6	45141.3	43076.8	43745.3	23200.2	16727.5	34362.5	43161.6	33753.6	26167.5	49082.4	60794.9	58857	44890.3	22375.4	16016.4	36770.1	55872.1	69150	63524.3
32260.5	50596.1	35414.7	36020.9	38568.3	40202	41899	46702.8	49388.4	29398.2	18421	22394.1	24270.7	28249.1	17632.5	13799.7	9758.59	25750.8	53426.4	45049.5	21181.9	18846.2	16288.2	22322.4	50886.9	29194.5	9755.55	17962.1	51277.4	47048.3	44344.4	40956.7	23440.8	13724	5233.06	24106.1	52788.8	60129.9	55113.8	47915.1	38652.3	45826.1	53311.8	41930.2	21116.1	9536.1	19729.6	44298.6	55872.8	47147.4
17428.6	42530.1	27829.7	22044.6	20944.4	35483.5	40930.3	36972.6	36650.2	25902.6	15477.5	21534.8	12541.6	12579.8	19800	22712.2	13451.6	19165.7	52814.5	52051.3	32412.5	26566.1	27446.8	10430.4	21773.3	15136.6	25263.5	27047	50781.5	36910.9	21939.8	26889.1	2826.36	15763.9	11728.3	16816.5	39248.8	52249.6	54061.7	45509.4	17124.9	20491.9	25011.1	20749.8	25435.9	8798.66	36307.1	54242.1	46866.8	35555
9193.63	23301.3	1544.75	33175.6	28115.8	18722.9	25168.8	15537.8	14297.4	7243.08	15045.4	11696.4	18888	18945	6932.63	25831.1	21245.9	12197.2	34659.3	36108.5	24302.3	13728.8	4451.93	17532.9	28211.2	22033	25160.2	39976.4	60235.5	36613.8	16672.6	14174.8	23198	35788	26540.5	20788.4	25821.6	28152.6	40699.2	48473.9	29664.4	30565	31298.3	12390.2	37447.8	31960.2	52220.9	64590.3	48124	35868
38539.6	16192.8	16433.3	34141	25462.3	5259.79	22526	30229.6	36043.3	18080.8	35089.4	41651.2	31392.1	45364.6	46311	36334.6	23386.8	16615	22070.2	29655.8	38031.5	37549.8	17351.6	16976.1	36747.5	31682	14519.4	19993.1	36950.4	15683.1	19992.3	12025	29879.1	47766.6	41089.1	29194.3	18875.8	10387.7	20639.5	43212.1	53798.7	53919	38900.5	14173	36683.6	44923.1	55250.8	58860.6	43251.1	39703.2
33380.4	32028.5	31584.3	31275	24412.7	27941.9	28823.8	17593.6	18428.2	8495.74	35102.2	50178.9	42227.5	40534.7	44847	42659.9	30227.3	27655.7	22024	22548.8	29861.6	55401.6	55853.3	28907.7	14801.5	15984.6	17903.3	30213.6	42201.1	20995.6	9851.26	12193	36271.8	44180.3	45708.6	44219.6	21401.3	15896.5	14156.6	7274.87	19666.7	34542.5	30757.9	5640.76	38833	62467.2	51183.7	48249.2	33452.4	36856.1
38963.6	39820.8	8198.01	11322.2	18842.3	29762.9	28544.4	20788.5	22495.4	12912.1	11189.7	22072.5	33165.7	45144.2	32989.3	22318.1	29653.8	28826.7	18174.5	18022.9	32363.1	54252.5	63403.7	48624.2	28913.1	10474.1	22662.7	34367.4	42462.3	11826.4	34853	64646.4	54850	10348.5	33331.3	33953.9	17168.1	35652.1	34889.9	18533.1	9322.12	20549.6	35224.2	29615.6	34885.9	52203.8	56392.1	54149	31181.8	12639.3
52886.7	38270.8	11254.1	20665.9	25222.5	46880.4	31166.3	8262.32	15949.4	14773.7	14050.8	11266.6	24705.9	41101.9	27315.8	18757	25266	23697.5	8146.53	32279.8	47474.8	46162.5	55591.4	67073.2	49236.1	12982	24368.2	17988.6	22105.8	12801.5	42186	88079.8	87473.5	48041.9	36012.2	37517.5	32663.1	30673.3	29653.1	19748.5	14676.9	24001.5	53077.6	52496.1	33014.1	32763.9	23676	23273.4	17575.5	8688.47
43067	36218.2	13549.7	8613.78	38992.2	55913.3	34025.8	7286.3	14557.6	29065.2	19038	15303.2	31710.9	32718.4	24521.2	29878	22092	22503	11073.2	17359.8	32403.6	57728.9	80194.1	79834.5	41932.4	17463.5	11932.5	4817.82	12112.3	23789.3	56290.6	89550.8	79732.1	40592.8	30998.3	31666.7	22968	19157.6	23634.4	6849.77	16748	24772.9	40747.8	36305.8	27320.9	16828.1	10614.7	13209.8	13299.2	28413
43670.1	45975.2	16910.7	11903.1	21203.7	33614.6	12712.8	4065.53	27997.4	56302.1	40824.7	19964.8	21772.6	13853	28844.3	24137.5	21009.2	37219.9	15774.6	31270	25088	48871.6	68604.8	71889.3	41276.6	16252.6	38768.9	34661.4	16592.6	11470	60234	105108	97201.3	57665.8	46927.9	42223.9	28239.5	9693.55	19945	34658.2	17722.7	25608.3	52186	42105.6	24999.9	18326.9	44218.5	18575	25515.4	24433.2
60915.3	55777.2	27094.6	40022.7	7490.41	33771.7	36786.9	28328.7	6766.19	52450.7	63804.8	34238.3	11735.1	20676.6	53796.4	38056.2	16916.9	41260.8	10228.2	44859.4	33041.2	13307.7	26484.5	49025.1	23110.5	37328	75356.4	66157.1	28349.9	31765.4	83374.8	94547.2	66926.8	60970.4	65174	58276.2	46982.1	27095.7	23963.1	25528.9	21016.2	34382.9	57306.5	65196.6	55498.2	38637.2	46375	24562.3	11069.7	6657.12
61761.4	66534.4	47613.7	65360.5	49214.8	29557.9	20892.7	14713.2	15707.3	25185.5	39462.1	18335.3	18934.5	37455.3	56764.7	43711	32749	49338.2	14190.3	35178.5	21903.2	13354.9	16698.2	9479.76	16502	49377.6	78646.3	85583.1	72154.6	29144.8	60366.2	59810.1	38153.7	46652.9	56203.9	58876.9	72582.4	60285.2	40144.7	14063.6	18792.5	35845.5	42664.4	53415	49856.3	36719.4	46541.4	32540.5	3676.83	13577.6
56147.2	56312.8	45748.4	84535.2	80162.1	32475.3	10671.2	23441.9	27012.9	28123.6	17783.2	15094.8	37565.9	35716.2	16068.3	18561.6	58044	72266.8	54010.4	36352.4	21105.7	19787.3	31962	36237.6	37809.7	35848.6	49566.2	79143.4	83611.3	53175	37776.5	28755.7	24991.3	41989.3	60575.1	70113.7	80980.2	74028.4	53021.7	30856.1	39669.8	43447.5	24498.5	34048.3	42232.4	40118	47115.9	40631.9	14566.5	20638.8
34607.9	37713.7	54395.6	76898.5	70383.8	32181.8	15977.6	32104.5	41283.2	40087.6	39377.4	11259.3	17051.7	16289.2	14338.8	26350.4	40659.7	61527.8	63304.2	40913.4	11414.6	20437.6	35547.1	36848	40027.3	46542.2	50562	59046.3	57323.2	45854.7	26643.1	13083.8	19953.9	30671.9	44540.4	53812.7	46673.1	32708.4	27294.4	17310.9	20092.3	30550.4	23933.2	20215.3	20907	21256.9	32852.8	47848.2	32136.7	20722.7
15955.6	22795.1	41903.7	54093	66219.6	55479.4	15100	27436.7	43705.2	36331.5	39848.9	22793.3	20582.5	21112.7	3494.87	3966.58	27493.3	57719.4	57423	27499.5	12816.1	4461.84	27927.1	43841.7	44788.5	51116	59024.5	49350.7	34912.6	34098.4	41097.1	33890.8	7562.97	33506.2	22264.3	13694	23199.1	11447.8	3678.53	4216.26	8045.63	33367.7	37123.9	32142.6	12016.3	39868.9	70032.5	57314.5	36021.5	38169.7
36843.3	30237.5	22540.9	28266.1	46283.8	41918	10121.7	44810	54513.3	35622	39905.2	32645.9	21324.4	10233.6	20230.4	24320.9	9195.67	29382.6	25419.7	12264.2	11126.8	19942.4	1113.76	28434.3	41617.1	47466.9	54200.5	39538.3	20286.7	27436.8	34735	33216.2	9293.24	45431.4	37159.9	9123.32	35839.3	31291.5	14889.9	4756.55	31590.4	58020.3	74750.2	67811.1	30036.6	53175.2	90323.7	62050.1	48037	50967.7
33810.1	37057.3	29448.3	9740.54	31434.2	16729.2	17730.8	28067.8	24819.3	14593.3	20816.3	34952	37306.4	32163.8	42824.3	41129.3	13729.9	17274.2	7690.02	6108.75	19851.7	32600.7	26005.4	9107.78	24156.8	45595.2	52684.1	40467.5	14306.4	29276.7	37101.7	31443.2	25198.4	40651.3	31388.2	43139.3	63973.3	58564.9	34896.1	13099.2	41476.1	82143.3	106774	91819	39813.3	62819.5	90486.3	54088.7	47876.4	29803.5
31052.4	22844.1	21923	2272.78	37113.5	44660.3	17949	7467.17	6948.15	20026.2	14265.6	24171.8	46363.2	49801.8	54135.3	47492.5	7368.92	25289	18105.7	15003.7	28209.1	29733.4	19246.8	22127.3	26867.2	37185.3	37179.3	35150	21431.5	47284.5	46088.8	47072.9	41168.8	19087.8	46532.4	85985.5	94165.7	88804.7	68733.3	27850.5	26707.7	75132	101950	81729.3	25825.2	46128.3	89171.6	84748.4	68841	23273.2
50989	37686.5	21714.4	8429.65	22156.4	22269.3	8038.24	23053	11225	24061.8	29743.8	47001.1	58415.9	31942.3	36222.6	39924.1	11773.2	16497	23092.3	22228.4	14458.1	15074.3	6436.38	18237.9	24831.1	34143.4	28867	24067.5	23186.3	43203.3	44068.3	19644.2	18178.9	26759.1	76771.8	113492	103447	80593.3	59726.4	27801	19414.1	48878.7	58346.8	28922.3	18510.4	32536.9	71067.8	92026.3	52812.1	18185.3
53479.6	33325.2	26893.8	22291	15855	6283.89	12322.3	27491.2	22477.8	30674.3	24997.4	36760.9	60421.2	33059.3	19455.5	19717.6	10527.5	5816.77	13296.4	9282.15	25900.6	45396.3	38719.9	22501.9	23150.6	32653.6	27042	29481.8	35856.4	43422.1	38950	20606.2	22143.9	44735.1	86270.8	109504	82580.9	46482.4	26865.4	24303.4	33735.6	26180.2	28606.5	21775.7	30354.7	43664.6	59270.9	79105.6	43195.2	37264
34329.9	27390	35513.8	41182.9	32358.5	11772.2	16026.2	18069.9	22890.6	28085.8	10770.9	38079.5	37939.4	18630.2	27001.9	9825.48	26002.6	14794.8	15951.9	24287.5	11544.5	47431.3	45024.5	28921.4	40687.7	43023.9	32686.3	19824.5	20635.5	16126.7	23611.1	34161.9	30727.1	41873.3	67836.3	68763	36416.1	20948	22597.8	28160.3	34933.9	17965.6	13275.2	12926.6	15543.1	15870	48190.4	73606.4	67991.9	63793.2
11418	31975.9	54088.8	48556.8	29329.9	17034.4	8448.23	9368.69	21452.8	27212.9	35545.4	56339.4	53062.6	13752.3	31258.9	25254	27464.6	34855.9	4363.83	36790.5	20366.5	36820	49002.3	26811.6	51496.4	64947.6	49291	41134.1	44674.5	47856.2	44187	37249.6	30555.2	36739.8	59406.8	61389	48488	63356.6	60302.7	43320.5	25317.2	8877.09	3101.72	6118.3	5236.01	7354.32	27932.8	60494.9	75564.2	68672.8
36560	22038.3	29644.7	38816.3	18377.8	19841.7	18668.8	22870.5	38994.1	39540.3	44496.3	58424.4	58778.5	45182	35302.5	17848.7	28348.8	59945	43591.1	35057.6	20789.4	43622.1	61437.1	39134.8	65463.1	73186.6	46084.1	31407.6	48701.4	57396	36933.1	10213.5	8005.86	15544.2	28882.6	36210.1	31400.4	50720.9	67144.4	60616.8	32141.3	12691.7	17880.1	27462.9	29945.4	28942.7	18894.1	34547.5	44901.3	41047.4
37976.9	17935.3	4314.36	10756.2	12406.4	12354.8	20286.5	31795	36601.3	26211	25843.7	31187.7	46271.3	48494	25582.2	10492.3	13544.6	38523	44195.2	37049.2	18170.8	32131.1	48256.1	37106.6	31947	25420.5	23897.2	54329.6	67615	56415.9	39237.6	36383.9	29600.5	18953.3	24205.3	27488.1	19644.2	25820	45376.1	51145.2	33541.5	22965.6	33014.5	49913.5	63615.3	63006.7	47249	27555.3	23034.1	16926.6
18811.8	8399.07	11691.9	26988.3	33772.1	18337.3	15304	14167.9	2821.62	19079.1	42895.4	47210.1	27768.5	13177.1	22456.6	18677.5	13098.7	14838.6	17297.9	8115.05	20560.9	37012.5	36586	23995.5	8379.4	12074.2	32268.8	65781.4	81819	71123.1	50031.1	36269.9	33167.3	28122.8	12677.6	17408.9	22287.9	27600.2	38669.3	36702.1	18596.9	33253.1	48079.6	59178.6	70835.6	73037.4	68781.4	54580	57692.7	49553.1
11832.8	1105.97	19969.3	47188.7	54475.7	36702.4	12081.2	12609.2	12140.1	17443.1	34522.8	47772.2	43171.4	25032.9	12387.6	27031.4	19389.6	2975.11	11233	16740.2	16742.2	21477.4	34534.2	37762.2	27424.2	9256.54	19636.1	51726.2	57177.7	36006.6	36322	41897.5	32552.8	38671.4	29923.5	17424.8	38257.3	44942	37836.3	36121.8	35751.2	52432.2	63057.6	61298.7	68818.7	79041	70313.1	53559.7	55608.2	54520.5
15814.9	12412.2	23283.2	42507.4	57991.4	53266.5	36494.5	17952.2	2044.32	4415.79	24273.7	49002.6	62632	52663.6	48468.2	49560	23859.5	23244.1	31398.9	21041.4	29635.6	11891.7	32625.5	53354.8	46703.2	29827.5	21011.4	39833.1	40465.9	37063.6	45685.2	38782.8	31429.6	55124.8	40821.7	2780.87	25082.2	36488.2	39623.1	40926.6	38865.4	40792.4	42662.8	34819.5	44937.9	63039	50810.5	48580.1	43310.4	31192.8
41748.9	37255.6	28581.2	27116.7	44812.1	61153.7	47815.6	18798.9	10690.8	22557.7	38318.2	49793	65370.4	70530.1	52906.4	26775.4	27239.8	40081.6	31142.6	28221.5	38635	24655.2	7397.86	25267.7	26123.2	26414.3	32670.5	18957.7	16869.4	32203.7	63958.1	50501.8	5948.59	51028.2	51968	19543.9	13908.8	22350.5	26654.2	28078.9	19102.4	15754.1	35556	24029.5	30135.6	51948	53445.5	73890.4	61728	10441.9
63598.9	43557.2	30025.2	23296.7	24017.1	27703.9	23080	24452.7	22655.7	26153.7	38437	37695.4	47577.3	61989.7	53558.5	26111.6	23737.9	30428	33554.6	38328.2	46589.2	37375	21204.9	17254.6	25306.7	25394.5	9330.7	22479.2	18397.7	31761.4	77654.3	71188.8	31008.8	27457.6	44869	32069.7	12677.2	15446	44710.2	56415.7	34703.7	5686.47	29789.9	20217.8	31345.7	32767.1	61819.2	111434	92964.4	22677.7
54902.1	33670.3	11969.9	31738.6	23840.7	14376	15375.8	12933.5	7149.85	29364.9	48122.5	46272.1	42611.6	48212.3	51405	33814.4	22010.9	21388.7	35741.9	55707.2	71452.3	62177.4	43242	30709.7	21831.4	25778.6	23695.1	9866.1	14953.2	41179	73071.5	75246.5	52066.5	28432.6	16039.2	16111.9	27369.4	33027.4	22572.2	10064.1	6606.43	15851.1	28279.1	27885.6	32315.6	33664.6	74704.3	98644.3	73190.9	27142.9
53405.4	44803.2	8718.19	27922.5	32129.7	18145.9	11754.9	6879.56	6977.91	21394.1	39643.5	52920.1	60313.4	51556.1	40516.3	33660.9	43675	56352.2	62955.4	55551.7	52629.6	62225.7	62248.4	48487.1	32993.2	34863	52834.6	26825.9	36107.1	38212	52067	64580.8	49900.5	25836.6	16492.2	13842.8	23904.7	37802.1	29677	11733.2	22330.3	35974.1	39694.3	38013.5	43030.9	42833.2	52573	78372.1	64865.4	23132.4
52770.5	32046.9	10555.6	31048.1	37442.1	44801.8	47758	36510.8	24184.7	27117.7	40484.9	49757.3	51007.7	42592.4	16094.4	27073.7	51015.3	61102.6	55107.1	40954.6	33389.4	44833.1	56466.2	61679.4	65517.1	72290.2	100002	80499	47442	40260.7	34238.2	40049.6	44693.5	44179.6	28740.8	6570.55	27392.6	18216.9	14114.2	43975.2	63048	73325.5	65594	49950.8	40436.8	36692.8	27400.2	29121.7	24173.9	14795.6
27607.7	11595.9	55566.1	70906.3	59781.2	53303	52419.1	50612	46352.8	52093.8	57262.4	47757.5	46328.1	64187.1	51147.3	26669.6	52700.4	47212.8	12683.5	10059.7	10660.1	10586.1	23423.5	49987.7	81392.4	101994	116221	89332	36546.9	43145.9	41450.2	34106.5	45487.4	49310.5	28673	37952.7	52069.7	25509.1	28691.5	59023.5	66709.3	66222.7	54746.4	34499.3	17672.4	11777.1	17968.9	7478.81	16168.9	17544.7
37551	26182.7	72758.5	82083.1	40767	14089.1	29019.1	50301.1	49939.5	50774.3	44399.7	44943.9	54992.5	73960.9	75938.6	45754.3	52026	36647.3	23541.3	43666.5	32150.7	25959.3	26559.8	46523.5	77556.9	100618	97043.8	62436.5	4936.82	47930.9	57158.8	54832.3	60842.4	50040.9	24399.4	41432.3	41421.3	19658.2	52140.9	59942.8	42441.7	33407	43497.7	35391.5	23091.5	44988	56639.2	16157.8	27836.6	29359.4
42747	19492.6	54524.2	67259.5	35687.3	7394.48	27978.3	55434.7	43799.1	18528.1	12824.9	36119.9	59917.7	69353.6	69246.7	55943.3	43797.4	21327.4	25969.5	34963.2	15736.6	15511.1	27980.3	41310.6	65441.5	84576.7	76212.8	51471.4	12515.6	24495	40327.6	38288.2	44425.4	37213.9	19733.5	55535.8	44097.5	11959.5	33312.6	29323.1	20438.1	17722.9	43293	38455.1	39029.8	81864.6	89135.5	46345.7	31273.5	29008.8
34872.5	23449.3	57278.2	57751.7	25582.4	10898.6	26076.9	24887.1	6165.34	36305	14259.4	37790.5	54571.3	59038.6	58497.1	45539.7	33189.8	30784.1	22067.9	13059	8950.1	6161.82	16767.3	33960.4	45145.7	42999.9	37703.5	41825.3	27206.3	5367.94	37017.8	38834.3	20962.8	10512.3	22691.3	48571.3	38641.6	14451.6	15180	16200.5	4451.35	13057.5	35252.5	38809.6	55395.4	93186.3	93373.3	47667.3	36565.2	36339.8
43227.2	41362.2	37301.2	18491.9	13174	11187.8	34424.8	25201.6	26304	47763.7	13313.5	27427	33488.1	19361.7	17067.8	25749.9	26271	29442.2	23396.7	4618.01	21019.7	18538.2	11693.2	16449.6	23851.7	29483.3	29462.5	39484.3	29843.5	32968.7	61099.6	53115.7	15097.8	18615.1	30048.9	29200.7	29476.3	21307.2	12910.5	24913.3	23929.3	16538.7	31065.7	23292.8	48850.5	73629	76811.9	50610.7	31119.7	40865.7
60532.3	75860.6	44681.4	7238.89	20517	15611.6	28708.4	5208.19	37982.4	33162.9	21404.9	51045.6	28074.5	20549.5	8451.91	27435.3	26236.1	28468.3	29722.8	23579.3	23404.4	36146.3	33989.4	14322.5	17643.7	20422.1	24898.1	55082.8	36710.9	65532.3	92537.1	78781.8	41851.2	48610.4	63332.8	42030.4	21409	17493.3	20178.6	19950.6	22038.1	18355.8	18492.1	944.899	34351.7	49835.8	48415.2	40835.6	27205.2	29620.4
58454.7	69506.4	38576.5	17311.3	30609.9	21643.3	31720.6	17483	39764.9	40747.6	27207.9	64929.2	53117.8	27017.4	19631.7	20000.2	11636.1	25344.4	45490.2	36083.8	15221.6	16576.4	41673.9	42640.4	26496.9	18605.6	47224.2	73122.8	57602.8	78061.9	100085	83221.7	50583.9	54229.5	63800	49024.6	30331.6	30789.4	31602.1	13055.8	26754.1	48465.7	36406.1	20419.1	8981.57	15192.7	11779.3	26552.1	18569.5	31734.8
36493.1	35959	25040	30046.3	38496.8	35934.6	37768.7	18059.3	34538.3	40283.5	27925.9	69033.4	65688.8	44878.1	42399	43377.9	32039.7	36586.2	44877.7	24504.9	18554	4742.19	49813.9	43836	4713.65	13848.6	39292	75191.9	59904.4	70876.1	97127.3	72575.9	28579.3	35406.9	47089.1	60358.9	53747.7	37969.5	35556.7	42156.1	16468.1	15162.7	22715.2	15408.3	24610.3	23283.3	12686.9	17787.4	19470.6	63899.7
45563.9	34638.4	25947.6	45017.3	59900.3	52621.1	39113.6	15846.5	29674	41196	6120.12	52187.7	45796.2	26471.5	42396.7	67919.8	70931.5	41995.3	7302.24	18388.9	17451.5	18646.2	51992.8	31531.4	22498.2	15774.6	40660.3	66460.5	38297.5	47977.1	75786.3	52891	10973.8	11762.2	14793.7	32570.9	42958.5	33821.7	58531.3	87554.9	62201.4	22494.2	30808.2	11831	43285.4	32083	10476	12038.2	38566.5	75818.2
52361.3	41866.2	35472.4	54801.3	72877.8	51794.9	19068	45224.4	28329.6	23773.7	16838.7	21108.2	15162	4460.28	27468.1	50449	53554.2	30215.6	18181.8	18454.6	11531.1	25676.1	30886.9	26724	44943.9	14582.2	46442.1	55573.3	26351.9	40601.6	57914.1	39008.9	7943.07	15154	37229.6	52286.8	27121.1	27064.7	64221.3	70453	45084.5	27179.6	36205.4	25334.5	52523.7	44900.7	23902.7	17467.6	31652.2	58528.6
53524.4	24527.6	44338.8	54912.6	59637.8	32371.1	40263.6	82405.3	57756.2	17174.1	39021.9	23070.4	8933.17	22339.3	20805.7	19063.6	7838.94	4175.34	21419.8	33672.7	9785.17	24700.1	22319.1	36745	52995.7	23532.2	18155.4	30856.8	26666.5	50409.3	72563.7	54193.8	6870.47	29082.8	60496.8	78752.8	39379.9	54557.6	76690.5	48482.5	30201	31103.7	22026.7	56427.8	66577.8	31053.3	3120.35	5293.56	31580.6	43604
54203.8	5731.49	51954.5	49418.6	17268	14203.5	55026.1	78324.4	50805.9	11910.2	23722.3	30457.3	20542.6	26048.4	37579.3	27568.3	8072.21	12943.4	40050	42387.1	14679	14940.8	7920.28	27261.3	42974.6	21949	14487.7	22948.4	25807	50175.4	70833.1	60628.4	13912.2	37342.1	68627	78226.7	54572.5	72279	60013.2	36251.9	41995.3	10965.5	50853.9	65457.2	54479	30046.2	12509.1	1831.26	25362	45726.8
41924.8	14149.6	35646.9	53666.9	50520.4	46151.3	42628.1	43603.4	39922.6	29298.5	51591.7	53614.2	30439	13328.5	32168.3	14776.5	13859.4	6754.28	31147.9	33142.6	10394.5	16933.8	2452.59	2780.85	14560.6	18187.1	25850.3	29276	36708.5	55014.4	62241.2	55356.8	19174.3	38417.4	69866.6	68435.4	45252.5	65092.9	50133	33441.2	47514.7	8746.19	71457.7	71790.4	39683.5	50623.6	44728.2	18525.9	29742.6	47537.5
25039.6	14871.8	13045.7	48046.9	57621.3	37570.7	46447.7	23122.7	10514.4	11589.2	65575.3	87064.6	44371.3	35692	62625.6	24369.9	16595.5	10041.9	39373.8	34936.8	8119.9	23194.7	5110.37	15191.3	15310.6	20246.6	30834.7	35117.6	37110.6	35999.4	40856.2	39266.6	23762.4	42940.9	67580.2	54585.6	18833.2	46591.7	53419.3	17362.3	46100.9	8516.28	63130.4	66597	35456.1	43596.2	45748.5	46492	60779.8	46762.4
35294.6	48489.6	25278.8	41713.6	64913	47280.4	62953.2	59439.2	29469	31430.3	72397.5	83614.7	30021.5	42684.7	69442.6	33345.9	4667.97	10518.3	32447.8	31438.7	19700.6	23976.1	19621.6	1848.22	17259.2	21873.7	26639.8	22657.6	16991.3	11939.9	2405.29	7782.52	4701.42	26507.2	35777.5	22273.7	7183.75	31553.3	42345.6	17574.3	34541	9700.04	46346.3	45461.1	17117.6	24958.8	41430.1	64909.5	64123.3	25344.7
64102.2	75024.8	38100.2	31589	68780.5	62408	59596.1	51241.4	27956.4	42087.4	77155.3	71532.5	16553.8	38144.4	45777.6	27364.8	6730.96	3826.48	25343.9	41805	29289.8	11269	22913.2	12704.1	15921.9	8305.95	19340.6	31755.9	24169.7	7338.6	22771	19664.9	29082.6	39784.6	26607	12050.9	13211.4	14573	12748.6	8916.37	21824	21654.6	29092.6	15281.2	18648.3	13921.8	44198.4	77731.9	63649.5	23329.4
79216.1	90396	42096.2	40013	76268	67781.2	47937	44915.8	33385.3	34642	54196.9	51459.1	13007.7	26359.7	31391.1	8039.51	24155.4	12491.2	28065.6	46892.9	37407.4	8607.29	12091.9	13776.9	12606.3	14259.7	38552.7	48426.7	36846.9	23519.6	52380.1	37835.4	31709.7	29124.7	16579.1	24348	24605	29550.2	10240.7	20757.3	24682.5	3571.82	10988.5	17005	26275.4	22356.6	29276.8	80168.6	81847.6	38064.3
77020.4	92958.3	53741.3	61676.8	93211.2	73577.6	29687.3	11680.5	18869.5	22214.8	16157.3	25965.1	9590.6	33909	37633.7	8358.31	24373.4	17379.9	26036.8	40864.9	32004	14846.6	12180.9	16884.8	11201.3	22884.8	52874.5	50142.5	32978.9	18828	58606.6	52738.7	32850.5	17958.5	20793.7	33202	39693.8	38141.5	19595.2	3080.49	18856.9	35925	35161.9	16186.9	35279.1	40166.4	39623.8	55016.7	56164.4	44466.1
50800.4	46435.7	12411.8	65693.8	91796	47810.3	13523.1	30124	27216.8	33445.3	14907.3	13509.8	10655.6	36204.2	36826.6	23439.1	35467.4	25717.4	18917.7	28883.7	23346.4	8112.03	4577.74	28175.2	27873.6	21870.4	59038.5	53722.3	34233.4	30196.8	40605.1	47456.9	40749.9	28091	12173.1	13793.8	33680.4	42322.8	39453.3	20547.7	17363.8	40924.8	54461.9	33777.7	41756.4	50246.3	48063.1	49857.5	40076.9	50626.5
30580.4	20768.4	26917	36914.4	51616.4	25174.6	56182.1	86715.7	70520.6	32222.7	40810.1	28760.2	16110.7	36514	28787.7	40399.8	53900.8	29127.2	14892.8	34306.4	30599	14907.5	18948.7	46078.3	37571.8	20559.9	59424.8	52639.4	28782.2	21277.9	36271.5	73490	91683.6	60121.1	24772.3	34121.4	13982.2	39144.8	48451.5	26071.7	10256.5	17027.4	32014	38991.6	38154.6	25782.4	23318.4	49591.7	39478.5	34974.7
26200.1	44391.3	59941.6	56503.7	49483.4	45277.4	75128.8	123991	108777	54290.9	47906.5	23976.3	10375.6	29110.8	22828.8	33935	56832.2	43502.9	35613.5	46474.2	45834.9	38943.4	39381	38967.3	20232.4	14889.9	31704.5	34802.9	36632.8	32524.3	17071.5	56702.4	82894.8	44793.5	28561.4	30594.9	3003.56	27323.8	31603.6	17685.2	13722.6	11190.5	18761.9	35948.1	48704.2	37285.4	13495	42108.9	34061.6	16322.7
24259.3	35414.6	58712.9	72951.1	61954	40743	59017.1	121649	104146	53359.4	55402.8	35166.9	38705.4	53579.9	38622.6	18200.1	48211.8	36978.1	30614.1	29360.4	22584.9	21585.8	34055.5	39479.7	16133.7	22381.8	28489.9	28042.6	34625.7	46104.6	41240.5	53667.3	49267.5	13871.1	56406.2	41922.8	14165.6	36419.8	38800	12609.7	22202.3	16891.9	2600.65	33076.4	45189.5	32042.2	18376.1	10377	10132.4	3235.45
23284	18708.7	40551.4	49055.6	35706.6	32719.4	47879.9	89473.4	68399.1	30833.3	40747.9	28986.3	37188.3	52962.9	47030.2	9763.36	45194.2	45408.2	44929	43816.3	31693.5	24653.6	26011.2	29993.7	11509.5	33099	35513.8	19529.9	30002.5	54626.1	58121.4	44773.4	15645.9	32542.1	67253.4	56569.9	37505	39978.8	34308.5	14167.7	15549.3	18907.3	7081.02	41839	53139.3	22599.7	32949.5	31937.1	25271.6	24417.3
7708.66	12298.8	22340.3	35565.6	11919.6	5841.16	39046.6	70334.3	50794.2	13692.4	2901.28	17237.6	28333.6	36967.8	29412.3	18256.7	54787.6	46461.3	47706.9	48247.1	20411.6	11408.1	21917.3	26411.2	11564.9	10756.3	34292.9	24724.4	18956.8	50846.3	57795.6	40564.1	19568.2	47062.9	75414.4	72831.9	63413.4	49602.8	31881.7	20260.5	26002.6	25616.2	8716.02	39563.1	36586.2	4527.49	34661.6	34758.7	35634.3	33020.6
29665.9	18242.9	1253.4	15081.4	22351.9	19727.1	37617.8	40871.5	29790.3	26054.2	18806	31643.7	12797.4	27786.9	19551.2	24238.1	37696.3	39281.4	71417	57885.1	31346.2	31902	14504.7	22925.8	29785.8	31177	11250.6	22630.5	1971.71	43802.8	56587.7	40770.6	32313	21486.5	61390.2	70303	65939.4	59082.4	38577	18829	14561.5	17300.6	14304.2	14145.4	6029	21676.8	36671.3	38288.3	29656.1	21315.3
34859.6	8599.22	13085.2	8528.58	33867	40933	32423.5	12670.2	29640.8	38615.9	29380.7	45892.8	36436.6	3920.52	18754	17340.5	28165.3	41817.3	78580.9	52753.8	51548.4	64840	41110.5	43431.9	38245.1	58976.3	42059.9	11237.6	22260.3	18148.5	48303.5	23876.6	21569	22315.6	50762	61123.6	54649.9	61310.8	56303.9	34905.6	19645.8	19044	47287	42926.9	8045.81	22171	29458.2	14770.2	3154.3	9320.99
27988.5	11458.1	2233.28	24416.6	42349	32202.2	10791.6	19000.2	30214.4	49523.9	46251.1	54504.5	41889.7	10635.2	20274.7	27767.2	45278.3	52607	72015.2	46935.4	30115.3	72613.2	71967.7	52444.3	58075.6	81411.6	61705.8	21916.8	34963.3	14110.6	36751.6	19899.2	7102.86	12388.9	48192.4	50237.9	32452.4	58103.2	69755.6	56652.8	48935.4	21441.5	31526	48881.7	23187.1	24762	19450	7397.01	22358.3	21208.8
8713.12	25871	23137.5	36622.9	53461.2	45180	18084.9	8879.22	12765.7	30916.3	27159.8	42451.3	42611.9	21175.3	7747.22	35443.3	56156.9	45053.1	29876.4	41517.6	41785.8	37478.7	62365.1	45153.6	35588.4	72504.7	55248.4	11360.2	14933.1	24372.1	37389.7	15104.9	10808.9	22103.9	32828	21782.2	18108.8	38046.3	39141	37363.4	40112.6	22992	20950.7	34134.4	29622.6	29777.7	23625.1	26978.6	25885.1	12923.5
12340.5	22578.2	25999.4	31128	39912.9	34992.7	23950.6	16440.8	13807.7	25311.3	15270.7	40662.4	57523.7	40759.4	16617.8	47527.8	63366.5	41337	6340.68	24799.4	22147.5	16007.3	51437.9	55551.2	39179.5	46388.2	27226.3	9075.88	29438.1	37768.4	24135.7	8173.66	25358.6	37183.6	30521.7	23221	25677.7	15742.3	3298.75	17804.2	28422.3	18903.7	36405.9	46831.5	35413.6	46222	26684.7	43120.4	45958.8	26750.6
14639.3	6846.15	16922.4	25941	31696.4	22853.5	11020.5	21601.2	22954.3	42154	17926.1	30197.6	50132.7	37203	26828.1	60664.3	67859.4	48977	36834.4	26168.8	11602.1	12770	31584.7	59929	51769.1	15636.1	22548.3	11948.1	49608.8	43990.6	17300.7	17712.8	13971.6	30630.2	23496.1	10740.2	22272.6	23974.8	33511.9	18697.9	24451.4	28702.4	30396.1	43385.3	39297.2	46637.5	39847.3	52792.7	53436.2	29559.2
13618.4	25492.9	38306.6	41496.8	23638.9	8079.07	11462.3	31274.7	40321.3	36176.2	10369	27276	43684.2	35978.2	36819.3	57065.7	47089	36544.2	46675	28011.5	8137.95	11618.4	33849.7	56688.2	49000.6	22835.1	28017.1	16534	48581.1	34674.4	19497.7	29326.8	7670.5	13292.1	7645.8	27897	47511.5	58326.8	51990.9	42665	34018.2	25618.9	3302.93	31200.5	44496.8	23817.2	24138.5	53874.8	44715.3	20507.4
4076.62	32717.8	65259.9	59074.1	13792.5	11065.8	9027.54	38798	47437.6	19482.3	27328.2	52589.7	50113.9	37054.3	37385.3	37068.3	20491.6	25641.6	43222.8	34133.7	15106.8	15642	42015.7	65958	70467.2	42694.2	14022.2	56475.9	52159.4	32392.6	18883	30262	15831.5	6628.68	7343.72	32492.8	41479.4	54931.6	62658.2	44278.9	35064.8	32407	17854.9	13191.6	28451.9	12890.1	21717	39086.4	38415.4	21655.5
30457.3	15619.7	48638.4	54860	11167.5	18601.1	7524.24	44837.6	43193	24286.7	69284.4	65437.5	31003.2	29432.7	33513.3	20558.5	9960.94	28862.7	25200.1	15552.2	31802.6	28945	28772.2	29268.7	41560.6	41731.9	10171.1	34663.5	28534.7	30645.9	24719.3	17295.8	6557.06	5011.35	18781.9	31928	34254.1	33045.6	55907.9	39681.3	16400	56304	48047.4	15369.1	6209.96	16910.1	26488.3	30317.3	50244.3	58002
10427.5	11446.9	26700.4	27288.4	15043.2	14528.8	4837.05	19381	41749.5	48356.7	44226.7	26334.2	4448.06	8702.17	14215.5	20477.6	11991.9	12724.7	22543.9	6176.52	24107.8	39508.7	22412.8	20981.7	31732.3	16376.2	16158.6	10589.6	22622.7	32922.1	16788.9	19938.9	22602.1	6596.35	13140.4	36352	38948.2	19676.2	37567.4	23223.4	45285.9	62535.5	39679	17871.2	19984.1	11686.8	20600.7	29621.8	44070.1	42530.1
4081.58	23860.7	28976	7374.87	17245.1	14567.8	6713.32	13470	32253.8	33232.1	17481.1	11992.3	14094.5	14274	7066.84	19120.7	22098.9	2412.55	25191.9	19271.4	27881.6	50129.8	25776.7	35408.4	44141.4	23512.3	7580.02	12482	26571.9	32201.5	11629.7	18200.7	25103.8	10022.7	15126	42154.9	41239.1	18838.2	28064.7	27313.7	82069.5	70298.8	40489	40493.2	17461.9	22572.6	26032.3	19955.8	23963.6	22991.2
29857.6	19125	30217.5	33251.9	15060.1	17507.7	12025.6	1664.49	8122.05	13469.9	5824.81	6623.97	25663.1	34209.3	27944.5	11979.7	20952.5	24006.2	33283.8	13240.6	31475.5	51129.7	25284.7	40039.7	56421	55196.2	56544.4	30787.5	12617.2	25083.6	14782.8	26359	31141.6	23316.2	11481.2	43592.9	53408	23459	7298.36	34025.4	76929.3	66813.4	54219.4	57926.7	35132.8	25258.7	22577	18933.5	24154.6	28604.5
38022.8	12826.4	25909.7	46519	27185.4	1141.13	22552.9	39078.3	31960.1	19263.4	13463.3	2030.75	31034.9	49240.5	42914.5	28415.4	33721.5	40219.5	27592.4	25520.3	55513.4	58545.6	29515.9	7931.76	33743.6	47635.8	47288.8	39216.4	24382.4	3927.41	8122.72	27964.1	42663.4	47251.2	24556.5	44619	51882.2	30225.9	10182.8	26210.3	57580.8	60016.9	58609.3	59711.8	35842.6	15558.3	33142	44861.6	44018.7	37620.1
48269.7	19698.6	33206.8	52533.4	24891	10532.8	40905.1	60890.8	51231	32558.8	26714.9	21955	38009.4	58850.3	58286.4	43597.5	33205.1	22415.9	2649.17	32926	53541.2	51679.5	36106.8	24184	32414.7	24937.8	26461.1	44536	31162	36487	34395	11162.6	21314.7	29900.9	27249.6	28792.8	30210.8	17584.8	12195.7	13667.5	38778.8	37502	35804.6	32254.7	12476.4	19485.3	47834.7	69910.4	63271.2	35764.1
43844.9	15744.1	37554.9	52738.7	14068.3	30642.7	37826.4	51151.8	43336.6	26134.9	15943.7	13028.9	45476.1	53488.4	39530.4	38154.5	42395.2	40486.5	19018.8	14324.2	28010.8	27382.4	14869.6	49145.5	71880.5	34363.8	22315.9	40487.8	21298.7	38486.3	30863.6	6457.57	33260.9	38200.5	39776.3	35025.8	24897.6	33412.1	25989.5	9342.21	19953.9	39448.9	47668.3	30811.6	25015.4	36750.6	58173	62522.7	43011	9937.01
27288.1	17643.5	25576.5	55111.8	55842.1	49155.1	32005.6	16156.6	30685.1	30200.1	8228.22	33375.6	56786.3	43778.4	35167.4	43544	49733.9	49657.4	27604.4	1913.55	4213.23	21809.4	6018.65	58832.7	74870.4	20209.8	52561.1	61619.7	12039.5	34526	25341.7	12289.2	39879.5	49954.4	40918	28796.7	34231.2	54171	57841.6	41721.8	13500.9	17194.9	29398.1	19558.6	7379.16	20309.7	39599.1	27820.5	17637.8	50188.8
28090.8	28445.2	9145.66	35325.9	55779.1	51393.9	39462.3	2025.03	34015.9	40946.7	29990.4	45023.4	60993.5	45147.7	11153.5	32402	31743.1	20020.7	21616.2	13826.2	9922.79	7557.69	22990.9	34368.6	20296.2	33075.1	69280.5	50709.7	27292	49225.4	35559.7	17780.5	29910.6	32232.8	25704.6	19988	30170.3	42203	52283.1	43792.2	29818.8	21563.6	17226.1	20741.3	26748.7	34551.2	43019.5	36144.9	36210.5	53265
33786	27181.3	12840	15691.8	33476.2	43308.4	38503.1	12976.7	19506.6	26914	35495.3	62234.3	75734.7	65279.8	30167.3	25279.9	46297.5	34670.1	10032.9	23146.6	33423.7	15808.1	13039.9	8261.46	28640.8	53949.4	62979	50095	42765.8	53456.5	42151.3	16623.2	12332.8	16410.3	12895	23289	40219.9	34671.1	22347.6	26303.8	48830.7	48951.6	26929.1	8192.03	16603.8	39818.8	61647	73301.6	72357.1	60627.6
54569.9	51220.9	24457.3	6027.51	11617.4	35137.3	40837.1	20740.2	10291.2	26755.4	28782	58677.3	76435.5	62126.8	25882.4	27442.7	41559	21274.8	33027.3	36369.7	28261.9	23594	14299.8	13249.5	29251.9	46648.2	56505.6	50283.9	38764.2	43437.7	44342.7	21986.3	19104.4	32850.2	21748.2	21271.2	43337.3	37607.5	16376.2	24172.5	37666.4	37796.3	20060.5	10028.2	15304.9	42898.8	61624	83260	92158.5	70249.2
83844.7	51516.6	7489.56	23528.8	5608.13	42235.6	48400	29832.9	30783.5	30268.2	20059.8	48763.6	57960.3	27671	19964.7	43100.6	5659.97	55626.7	77270.5	46531.7	15903.6	26653.6	54115.5	41216.6	13213.9	10525	35310	54094.2	51454.9	49086.5	39666.5	14872.9	27144.4	40134.7	29971.2	36974.1	39599.1	8829.29	31284.3	15725.1	23017.9	22991.4	16147.9	32150.7	13802.9	42214.9	61387.9	69951.3	67472.1	38532.3
58621.9	36210	12895.2	31430.1	12140.6	36260.3	55423.2	44151.6	40102.5	38923.8	34035.2	46012	44590.3	17901.2	36618.3	51405.4	11694.3	53580.7	63456.8	27705.1	13955.9	21863.4	55525.9	39766.1	5739.71	28564.3	7948.29	47543.4	43517.8	11709.4	22501	3644.7	27248.1	18532.9	6468.1	14684.1	15176.4	23430.9	42245.9	34495.5	26614.3	19857.2	9546.06	21763.4	9116.37	28500.2	51714	60863.5	43797.5	17055.5
42051.1	9356.4	40362.8	44875.9	20706.6	38340.4	46906.9	36944.6	9937.47	33814.9	43418.5	49416.2	64005.4	34050.8	26895.1	54151.6	44705.9	20143.9	38323.1	22181.4	37592.7	18248.4	30252.6	37299.7	18658	50343.2	39606.7	35321	22112.1	24837.2	40694.7	11776.4	19991.5	27672.5	25161.2	19585.5	40045	63342.2	52199.6	29715.3	23341.7	23192.8	14902.3	8095.22	8433.88	13848.6	51743.6	68056.9	47364.9	25431.9
37215.1	10045.7	56709	49783	10285.3	21920.7	25136	33688.3	18265.9	18606.5	36624.6	45300.5	70906.9	39991.7	34127	76507.7	82058	63807.4	44542.6	7391.46	58436.1	54296.9	6067.09	40105	27243.6	43808.6	49041.5	35270.6	25939.3	53542.2	54035.2	34031	11865	20340.4	23797.1	31923.1	51065	55233.9	29943.2	16504.8	21839.7	23604.4	9912.02	15593.8	10873.1	21116.5	55281.9	63587.3	32330.9	7788.51
16733.8	10012.1	37052	32003.5	32531.1	25879.8	7840.01	29028.7	13929.8	13695.9	9891.53	24133.1	36702.2	15003.3	19017.7	47878.9	54972.8	39037.7	22121.9	22196.3	66258	57557.9	8007.86	18106.1	16506.8	35299.1	42501.9	41672.1	31005.2	51166.9	45717.1	36666.8	38069.1	34551.9	12224.1	35035.6	57346.9	41603.8	2364.59	28045.9	29547	27473.5	12670.9	19991.1	21546.8	19484.6	50121.8	65180.3	45510.3	38712.6
5390.75	14651.6	27426.9	14064.7	22486.8	28280.9	28384.1	28369.1	9192.96	29556.1	38077.2	22284.1	17346.8	9985.82	12744.5	27236.8	21299.7	13241.2	17163.1	42199.6	54920.8	41057.7	26498.8	21462.2	25105.2	23064.9	20178.7	53532.7	30168.9	17050.8	33468.4	31402.9	36013.4	34292.8	9643.79	30129.7	45379.7	24944.1	23638.1	46520.4	48356.7	40733	23587.2	27908	26789.3	28650.6	42931.7	49122.9	61367.6	71349.7
26146	18339.3	32223.6	22342.2	5236.87	29112	37639.7	21362.2	8744	28406.2	40483.8	44096.3	43744.2	35921	17431	5369.89	19839.2	16979.1	23210.1	22811.1	22311	32334.4	33605.1	25004.9	43133.7	53099.8	29380.9	39444.4	39102.1	33263.3	35297.9	32868.2	36879.6	29066	11236.6	6013.28	23152.3	37184.9	34066.6	27958.7	38783.8	26641.9	5497.13	9688.81	16663.2	32435.8	30378	18379.8	49032.3	60925
43720.2	26686.1	27310.4	37773.8	30611.2	47541.7	67046.2	36622.1	12764.2	19625.7	50911.3	57223	58973.4	60364.4	38596.1	15141	22490	29919	32660.9	26531.4	15960.1	31425.7	28926.1	16877.1	49199.8	69585.6	54113.6	50724.9	68735.2	66064.4	48685.7	38596.4	34853.5	27163.6	23511.3	36159.5	40266.8	34942.9	33875.2	22309.9	38845.9	38048.3	15577.4	31230.1	12916.6	35010.7	48760.4	25660.2	21107.8	35441.8
53896.6	28138.7	26450	45398.6	42195.6	52399	72607.8	52388.7	26253.8	9473.47	43609.5	55878.9	79668	78578.6	43377.2	16111.5	23398.1	35779	34264.2	17415.5	14921.5	35745.8	39823.9	17320.2	28416.9	62833.9	62821.8	42927.6	64174.6	72263.9	39188.9	9605.33	20183.1	17756.9	12106.2	46464.4	48383.6	22005.7	19384.3	29758	51670.6	40469.6	9194.71	41259.9	23736.5	18399.2	46992.5	47304.1	23018.9	7367.8
35417.3	40226.2	45262.8	35988.5	14443.4	43113.8	57373.9	38543.2	11953.7	23996.6	24856.2	43444.2	75022.6	54696.5	20435.8	18428.5	33737.7	33026.2	11178.2	11979.9	1491.53	23788.2	35371.3	14394.5	21517	41052.6	47234.7	28681.5	46014.7	67016.5	43425.8	16689.7	25515.5	31399.8	15905.4	38024	53273.6	46484.8	31599.4	33846.5	50775.5	29017.9	26935.4	49803.1	29878.2	32673.4	56674.2	62165.1	42697.9	31592.2
27925.7	42704.1	40815.6	24917.9	23348.5	47170	57069.9	44619.6	26030.1	16085.2	6475.12	46298.8	62717	33479.9	7860.91	38423.9	72890.4	55342.2	12022.7	16332.3	2194.8	21024.7	20443.3	8573.83	29633	34230	55326.6	51912.8	30408.6	41600.5	34697.6	21932.3	32149.6	40668.3	29068.7	18550.8	36105.8	38134.3	37984.2	44835.3	39838.9	30686	48902.7	45425.4	15660.1	16004.3	43414	55663.9	38760.4	33654.3
13825.2	25142.6	20003.7	37269	53877.6	60805	59066.8	44673.1	29425.4	12681.7	14482.6	33091.4	52369.2	43136.3	18496	56770.3	101033	80109.4	33263.4	26147.6	25363.6	27299.9	20404.7	32282.7	45362.5	44544.6	54018.1	50114.7	23294.6	7939.66	19732.5	23979.9	10418.2	22746.4	37175.1	21347	16891.8	36148.1	35309.7	31225.7	31477.5	24319.7	44414.8	37686.5	8582.15	12792	24003.1	25729.9	15637.3	5376.23
5115.09	35751	8464.98	47322.9	69713.6	67626.3	59397.1	54931.7	38607	19417	27377.6	37772.4	32432.5	34045.7	17821.6	53262.3	94708.6	85565.1	57360	30765.6	17875.4	20789.3	26832.1	31236.3	40221.5	48807.6	43131.6	26053	12770	7282.05	3202.17	18036.5	27271.1	5348.66	34142.2	35066.2	24465.2	51028.7	32623.8	26227.4	40437.9	23787.4	20964.6	23232.3	13087.4	15110.2	10992.6	16512.2	17608	24336.6
25191.4	10112.4	26879.5	59947	72952.4	67013.1	63707.2	52310.5	38119.8	39649.3	43738.1	35111.9	29280.7	42660.9	23171.9	38741.6	70534.6	72950.3	65358.4	37780.3	10345	13907.2	22417.1	25877.2	42209.6	56554.3	51138.7	33744.2	23800.6	7465.5	23093.8	12605.6	43694.7	34362.1	25163.9	50815.6	38050.9	46008.8	22210.2	23173.7	32625.7	27420.7	35025.6	48185.6	38127.4	17951.9	10288	7255.53	19326.6	16685.2
38407.3	37052.8	45336.7	59038.7	58124	48504.2	51621.4	49318	42687.6	43687.7	36669.4	19877.2	32181.1	45148.2	27433.7	16287.2	44889.4	52978	47085.1	32925.9	21416.9	18276.8	33155	4828.97	36323	40242	50694.6	48526.8	16320.2	16592.3	31779.8	46567.5	63520.7	50823.1	34358	44415.2	31772.1	47377.5	26773	15304.7	30745.8	24108.6	28926.8	40422.7	21066.4	14092.6	28423	10966	19614.6	25929.8
19452.5	14624.6	17575	27945.1	25982	22748.7	22615.2	34569.4	48362.1	37910.9	18977.2	15367.9	26615.9	40607.6	26984	12063.4	41614.3	37192.5	21375.9	28123.3	36073.6	23060.2	31581.3	6764.78	26960.4	32438.9	56917.4	55562.5	9882.48	38385.3	64905	74903	65975.4	45221.5	27320	22191.1	28112	66004.2	57587.5	6347.14	29000.9	30813.8	33683.8	35950.1	21951.6	27132.9	25993.1	24744.7	25456	24502.9
17683.4	12393.4	25728.8	28488.2	34104.9	32905.6	33441	46994.5	60798.2	52304.2	23005.4	14845.6	37540.1	38778.5	22056.9	20547.4	33077.3	35084	24569.7	22799.7	29847	16633	25632.6	24077.9	13736.9	20761.9	27242.5	8627.61	22606.5	48791.3	81053.9	85008.3	54776.1	12325	17815.5	18276.6	36637.7	50298	46427.8	30358	12370.9	26319.2	45966.2	42436	26713.8	21564.7	10061.3	18380.8	13362.4	13905.2
35455.5	40197.4	40451.3	38257	35226.6	29986.6	27714.1	34413.9	46923	42853.7	9323.16	31760.8	49348	33823.2	24923.9	43197.4	39012.6	45361.8	53011.8	36245.9	25054.8	24318.9	46827.6	52405.5	41984.7	36352.5	15552.2	6526.34	22613.8	25523.9	41694.9	61939.1	44061.8	17446.1	39591.5	35036.1	53170.5	21762.8	40372.8	39376	10461.4	31648.6	42519.1	41364.1	37624.5	37810.5	29446.4	9616	15829.1	39499.5
20686.3	31574.6	45661.2	40228.6	21358.2	7027.68	2497.13	8539.97	19832.3	14196.1	14809.4	39975.1	49880.9	33269.6	38901.6	45586.7	41806.4	54574	58183.7	37771	28685.7	36132.5	58570.3	61538.2	47590.3	48111.5	33716	13688.4	10710.4	12747	12679.8	38754.3	38622.1	24011.7	35198.3	52830.7	56233.6	6038.94	38855.3	19518.2	20253	28937.7	16903.5	34654.1	63250.5	57388.2	43210.2	33554.4	25312.3	41751.6
9473.35	17760.2	25481.2	31987.4	29414.9	5179	19756.8	19682.6	9487.52	24692.4	29039	41741.4	54690.6	43714.4	27833.4	29937.4	54245.8	56956.4	46449.1	31496.4	27876.2	33795.5	42158.7	46648.2	46429.1	50412	38835.1	35446.4	43119.9	40587.4	14714.4	27793.1	22548.5	2918.54	13455.1	41737.8	56270.3	37253.9	29222.3	27731.6	39976.8	27211.7	7289.23	41079.1	71424.3	61492.2	53352.3	47240.6	42524.5	49245.8
11384.1	7672.13	31768.7	45367.9	36280.9	27548	22615.3	7698.5	30963.2	49406.1	46810	47727.9	56556.9	59200.8	28993.5	20184.4	46968.5	32439.4	27787.5	23625.3	20100.4	14754.9	27655.5	35195.9	28211	23601.8	26087.7	45256	56391.1	38869.9	2847.78	18322.6	8450.38	26030.9	19502.4	35341.5	63198.1	62574.3	25738.3	43685.3	60816.2	40619.8	12080.3	13497.4	32125.7	24007	30246.4	35620.4	39105.7	28207.3
43775.8	18915.4	22328.1	41200.4	50000.8	49607.3	26983	17600.1	26146.8	19703.6	28035.6	51057.2	64960.5	63388.3	37941.8	26486.1	27376.1	15914.8	46550.6	30428.7	12479.5	24888.8	8003.35	16434.5	32750	32441.6	16332.5	20423	35284.7	26568.1	13715.9	26706.5	23430.8	35405.7	34785.8	30630.2	47148.2	53438.3	36807.4	60231.4	60441.8	27098.5	8487.37	5508.05	13654.2	8576.1	2468.57	4236.98	24528.9	19566.5
27035.5	28513.1	21418.2	25361.5	35657.3	51092.5	26005.1	38363.9	52118.4	22197.5	28546.1	33380.6	39009	33870.8	48766.8	47255.3	10804.7	41016.2	62060.5	43674.6	8711.07	19474.1	11188.7	21699	45820.3	46538.4	42838.9	21201	11123.1	13853.9	4701.49	30900.5	51487.2	51868.3	42477.2	29277.8	24436.7	19195.4	41398.1	62101.3	46575.7	23900	10801.1	12176.3	16919.2	6462.48	6518.69	17523.7	30333.9	28180
29432.9	30035.5	20266.9	30540.4	29090.1	38001.1	31459.7	55962.1	79066.6	47370.9	6826.52	10616.5	1538.58	12556.3	42214	48965.6	8321.07	52554	58336.6	30038.4	21786.9	49841.7	49836.2	26456.7	32130.9	29953.3	53841.6	45987.7	10917.9	17077.8	8060.3	23019.3	37744.5	29548.2	21371.4	21888.6	32132.3	22870.4	43541.2	55374.6	35607.1	18446.5	21652.6	13431.7	2558.71	7213.19	7476.86	24382.3	35378.2	34443.7
52448.8	49594.4	30825.2	34733.9	45337.9	39604.4	29140.3	68210.4	84806.8	58799.6	35762.8	20647.9	1820.83	16234.3	56101.1	58967.6	10237.2	50436.1	50178.1	25330.3	10347.4	36321.5	44149.7	33816.1	24405.3	28113.5	64392.8	58214.9	17022.9	12851.2	9411.51	15736.4	39151.2	38789.8	19025.9	12659.8	28693.3	32072.9	38933.9	48864.7	45479.3	23396.4	25179.8	45540.9	38480.9	18056.7	8681.27	23888.4	42000.9	56184.2
61011.6	57316	51529.6	59520.3	61931.2	38015.5	41732.1	72749.8	68671.7	45831.5	38544	34755.6	17050.2	31090.3	47631.3	16197.6	37766.3	57961.5	27323.7	14040.3	20666.7	7113.8	16893.3	16999.4	10567.1	31992.6	49611.3	57465.7	45970.7	22592.8	17849.5	14170.7	22789.2	17188.5	5116.49	16369.3	54500.9	67076	41633	19256.9	18595.1	4050.89	33637.5	62114	57415.2	35603.8	19677.8	33580.7	49466.1	70221.7
37944.2	38220.1	38753.3	51128.5	45000.7	20774.7	44479.7	79231	81896.5	65615.6	62629.1	51293.6	34160	45788.1	40791.4	50785.2	77324.7	65795.4	40971	44428.7	28478.6	11266.5	11927.9	19142.5	10206.2	23976.6	48319.2	52975.1	52962.1	56969	56081.5	50132.4	39520.2	34478.5	34069.1	37381.5	57047.2	60978	27426.9	17218.9	30801.3	18327.2	23009.1	27451.8	43256.1	51528.5	43630.8	36417.4	46063.4	57111.7
17828.8	2467.77	17161.3	21277	7271.43	16329	10133.3	56297.1	74511.7	63492.2	51981.5	46863.2	36984.1	43257.5	54528.5	64018.7	76347.8	72082.9	62466.8	48851.1	41491.4	43773.1	45473.4	43691.4	30268.3	12844.9	25588.9	34272.4	51040.2	67475.8	53048.7	50411.5	66101.8	64334.1	42791.1	24397	42639	29391.7	9972.59	26192.9	22876.5	15826.4	11227.6	17433.5	44929.9	61498.3	32599.5	7177.56	21578.3	30668.2
53483.7	33271	34410.7	20183.7	28676.6	39211.7	23808	25348	13400.8	14661.1	22783.1	29674.8	32151.4	46644.2	61310.4	53895.7	58643.3	80879	85467.6	54116.6	53441.7	63933.2	57786.9	48748.3	41138.4	32287.8	19653.6	13574.5	19491.2	22500.4	24203.1	40434	42352.7	31789.5	11931.3	11160.8	15273.2	26928.5	19694.5	22778.5	35567.1	19894.6	6171.61	5295.86	51278.3	68833.1	27018.9	22100.8	27293.3	4620.77
55336.5	54202.9	60431.9	40008.8	4094.71	23692	39059.5	55856	52563.7	31943.3	22160	21733.7	6719	27560.3	56886	62136.3	60221	66534.2	66301.2	51597.7	56714.8	55196.7	37713	36328.6	41741.8	41286.7	38194.3	28882.7	10607.6	22568.8	23157.5	36288.4	36823.4	21940.2	13218.4	20951.9	3348.5	29953.4	13552.2	43359.8	70727.1	39957	13974.3	12157.6	30364.1	46506.7	16098.2	26005.5	25207.2	23105.7
53197.3	62295.7	53553.7	36487.6	48364.8	16983.9	44714.9	60236.9	44182	37261.9	36343.1	21083.3	6634.93	28389.3	57760.2	72985.2	76711.4	63416.5	37365.4	28558.3	37323.7	30604.1	12326	33318.6	39956.5	36049.8	39440.1	46686.9	29675.2	21983.9	33200.4	40077.3	37981.9	17708.6	37637.4	39701.9	18138	16734.1	22026.1	46130.7	67248	48065.1	20800.6	16351	11967.1	15309.2	12117.5	13194.1	3890.37	20171.1
59483.5	39199.7	16947.8	21377.2	33120.2	12966.3	30413.2	43727.6	27688.6	31846	30062.7	13358.8	13049.9	46068	64685	61179.5	62222.3	54701.1	29971	12727.6	24815.2	25754.8	9645.97	25950.1	20581.8	2814.16	2845.5	26498.9	37298.7	29402.8	45692.5	54565.6	39249.3	15750.2	45185.4	38507.7	24253.6	21143.4	35542.6	39468.6	35604.2	35027.9	35191.4	41254.3	42097.7	45636.1	45382.6	36433.7	24000.5	17801.3
34734.2	36087.7	14036.8	21634.1	31054.9	14719.5	25940.3	9997.03	34836.2	50396.1	15295.5	21966.3	29449.7	54569.5	63620.8	37165.3	25350.3	29581.2	22463.8	13844.6	28547.8	32008.1	8892.39	23182.3	19147	4313.78	11324.3	21743	35598.6	29835.3	39062.5	32348.7	14205.3	12729.2	32070.1	39496	26731.4	26274.6	46692.3	40486.6	34987.4	29605.3	26959.6	37679.6	44620.9	56207.9	58044.4	52213.1	43478.8	36971.3
35089.4	29051.2	7365.3	21374.3	24923.5	25370.4	41380.3	39638.1	48345.7	42293.7	9221.79	35346.7	11473.9	50357.8	58825	27618.1	11631.8	25318.5	22909.9	30633.3	38912.5	25138.8	9449.09	21564.1	4428.24	33815.6	26907.9	29269.3	42701.1	31491.2	35337.6	19217.3	22576.7	44266.1	44840.5	37172.4	31366	28882.8	35216.8	30783.5	34236.6	58944.1	49505.5	25774.6	29323.3	32579.3	30489.7	17684.3	27664.2	26812.3
38579.3	33241.4	5091.26	26458.5	24166.1	14393.8	22104.3	24716.6	24423.4	17505.3	24376.7	50161.9	28578.3	23613.2	44160.5	26692.1	41413.2	46706.8	22830	11118.5	15259.9	11053.3	10498.3	17106.1	12132.1	44162.6	33951.5	25579.7	48921.9	33908.5	43222.4	23944.3	38394.3	71799.6	58232.4	35513.7	28028.6	20906.5	5259.9	14923.4	21018.2	46146.1	51974	26566.4	15110.3	19398.7	8247.55	8964.09	15967.6	22867.7
28518.5	28426.9	31511.7	36385.5	16103.3	31780.5	14916.1	26538.3	42208.4	25197.3	33568	58345.6	39985.6	27806.6	31733.3	19171.4	45985.1	48826.9	26553.3	16981.1	10248.7	19203.1	11940.7	8471.62	14157.1	43994	47661.9	16821	33289.9	41488.1	53629.8	50786.8	14574.4	26480.7	30066.5	22953.5	32317.8	32108.6	3084.58	23712.4	32563.4	25896.9	5123.04	23081.4	12303.5	16361.7	19211.3	38483.6	29856.5	10978.7
40268	54592.6	57633.5	33792.5	30717.5	53039.2	17166.7	38675.3	57504.4	32418.1	18925.3	47619.9	32634.2	26447	34548.9	10073	29236.5	45018.3	32977.1	31056	12583.1	12138.7	16255.1	23681.6	29843.3	51540.7	48713.1	25244.8	6866.56	32079.4	54947.5	68530.6	61083.9	44085.6	18105.9	19555.9	33608.2	15300.8	27184.1	43779.8	37393.4	36893.2	26424.8	23300	9548.39	10448.3	8592.39	19692.9	32162.3	6044.12
40473.3	53290.4	47472.8	5178.71	55613.8	49930.1	7972.77	38538.7	40629.6	31482.1	6097.15	32042.2	31434.8	24802.2	31254.6	19107.7	8121.26	29385.6	51501.2	58817.8	30651.6	10927.7	26662.4	32329.4	24039.5	54833.6	40746.3	11772.7	17299.4	47027.5	76567.6	86627.5	82226.8	63653.1	19671.3	22955.1	34292.5	5114.55	41656.1	57609.8	39440.4	30174.4	21706.3	15555.9	17553.4	16939.7	30440	22144.8	7597.29	20540.5
23042.5	39382.9	30842.2	23868.2	60453.1	27226.3	28103.1	30671.2	12279.9	31612.5	17740.9	29963.4	36343.5	23241.3	27383.3	31566.7	20526.8	5514.57	33599.2	56696.9	38331.6	1236.32	20809.6	14292	19715.1	45865.8	32377.1	3300.68	10236.5	26000.4	70950.7	82386.1	71424.7	49956.4	13253.5	26480.8	38886.3	19859.6	33756.3	50879.3	44202.2	37389.9	39782.1	38258.9	29507.1	32845.8	39197.2	34124.9	6086.3	27749.3
11118.3	28963.9	49422.9	35765.2	48056.7	19949.2	23180.2	22056	8584.24	15009.8	9390.08	13257.4	15143.6	17306.4	9588.81	12402.6	8576.58	5474.05	10558.8	41979.4	46544.5	18041	3611.68	20125	39160.6	39227.7	22314.8	5492.87	12781.8	20105.4	56716.1	58819.1	28659.9	9631.11	13428.2	27151.5	30845.6	3915.31	31163.1	40444.9	29412.7	20818.1	37425.5	53288	35621.7	37708.8	28710.5	11794.8	9130.27	24301
16945	16947.2	36572.6	24362.9	28763.2	11121.3	23056	22832.1	19353.2	12862.5	5887.92	13703.1	41289.8	48517.1	35919.9	21710.7	17977	21665.3	11484	45278	62063.1	33916.1	20498.2	24798.6	37079.5	26987.2	19289.9	21397.2	9051.75	11530.7	31258	31905.3	19341.6	19228.9	13138.5	9290.55	14114.7	23291.4	37437.6	30546.8	17161.5	23895.2	20235.2	52783	40015.9	24818.1	10961	15457.5	23770.4	47962
15183.4	39611.5	29039.7	21247.8	42370	20504.9	32795.2	47951.7	48103.3	33776.6	13439.1	14624.1	33681.5	45793	37315.7	20229.4	12416.8	27981.5	22262.3	24104.1	53018.7	35426	26954.3	49239.6	49392.6	15337.5	26574.8	27415.7	12744	16214.6	10478.7	3550.77	20554.9	26898.2	18624.6	10496	6440.12	33140.1	49452	32584.3	12922.9	14980.2	32722.4	43327.7	24766.4	12556.9	26281.3	36362.7	36613.7	31268.4
8890.79	33832.3	34722.4	26455.3	53906	42040.2	51935.5	73305.2	65265.7	41037.1	23995.6	25062.4	42772.2	57975.3	34800	4033.09	5398.55	25460.6	37108.4	23638.5	23914	24894.2	7848.14	26030.4	35017.7	22634.8	45057	52376.2	37737.2	22274	6139.12	14698.4	22175	22792.7	20448.1	23645.9	35967.5	18572.8	42595.9	47256.9	15638.9	24952.5	46779.2	43143.4	27068.2	17483.9	21527.3	13325.8	3650.7	11295
10924	22744.7	18073.7	32850.2	56239.6	30153.7	34463.8	65379.1	58751.2	28815.2	12266.2	20037.4	28584.3	18992.9	8001.03	20384.7	13070.9	6607.56	6372.51	8950.34	20825.7	24387.6	12469.7	12250.5	27829.8	32607.6	56328.5	67383.3	49070.9	23865.3	2767.55	14592	13283.2	12299.9	18929.8	35512.9	44138.8	32652.3	37423.6	42096.3	14028	50329.2	69751.6	50306.3	20482.4	3772.2	12429.1	9358.11	11105.5	31475.1
21151.7	26374.2	6844.01	40090.2	55914.5	19369.3	30920.8	36824.8	20515.3	14508.4	32029.6	33405	22911.5	19535.3	10973.3	6209.9	9546.64	9917.66	12847.8	21820.1	31268.6	25300.9	10148.1	8499.19	11759.6	12378.6	30454.8	51516.7	61063.9	59974.5	40368.2	5195.96	17805.4	5352.02	18332.4	21550.9	20345.5	13766.9	34986.2	52551.1	38756.3	60985.1	79719.8	56892	23018.1	13280.2	15544.6	24316.3	46610.6	44000.4
14881	34903	8975.28	47426.6	52440.7	8394.49	42002	31390.6	16881.5	36485.6	55637.6	55138.4	26319.6	25356.8	15668.1	15994.1	14006.3	17016.6	30119.8	31560.8	32445.4	29152.6	19164	15012.4	24945.9	29776.7	13579.8	44545.1	65209.4	63723.3	55635	18422.5	25423.3	28961.6	31114.4	29369.4	22176.3	8923.21	17838.7	36155.8	39783.7	62033.4	66582.1	51826.8	40686.1	39675.7	49246.5	61556.9	55586.8	28673.9
28285	24270.6	6927.73	42302	34643.3	24066.4	41617	24801.7	7542.9	33898.4	42943.9	47424.3	32738	13401.1	16424.9	53032.5	60848.5	53704.9	52691.1	41726.2	37122.1	36454.6	25667.5	18367.5	31176.3	38882.5	27840.3	63772.8	61837	52926.9	48729.9	23101.5	5849.8	20612.2	41076.9	39754.2	18011.6	8402.51	10556.2	14259.4	19832.5	44895.9	52727.8	46679.3	43610.3	56112.7	61236.4	47300	24727.7	23806.6
51490.2	15908	3667.63	34199.6	38708.8	18741.9	20601.6	18654.1	31631.2	42740.3	50324.3	65960.7	57204.9	26612.8	23303.2	55329.1	57862.3	46557.2	50652.1	42922.4	32145.6	29011.6	15729.4	20333.7	42962.2	47652.2	2778.72	41471.1	32179.5	45118.3	53219	34699.3	33294.8	39876.2	34412.7	32933.7	15403.1	12842	11932.7	3598.83	12941.4	27899.1	33310	26188.5	22884.4	31462	23686.8	1372.13	21760.4	32483.7
32569.8	8618.33	17137.2	9021.23	22875.3	23673.8	7753.96	21546.6	25741	48827.9	53093.7	60827.2	70813.4	53859.5	19941.7	35757.7	42237.6	24795.9	30479.5	37914.4	25969.5	18171.3	9869.51	14063	28454	25621.1	9913.74	16670.2	19247.6	29170	49967.4	47362.4	40640.1	27699.9	28227.4	70307.4	52047	20764.2	27351	12715.9	16049.3	31591.3	46339.7	45297.1	29123	19178.2	23544.1	32295.4	37109	40347.3
12873.3	13321.6	18549.2	4464.86	11224.9	2340.77	24645.7	22089.7	3055.02	19706.5	24920	34722.2	48847.5	45424.1	16040.8	41986.6	49443.8	21492.1	24428.9	32578.8	30275.1	28928.8	24804.8	27640.5	29677.6	19926	12559	24756.3	39101.7	20844.8	26662.5	27031.7	15158.8	20897.1	33242.9	63067.3	44747.7	23284.5	31684.3	15495.6	14821.9	30964.4	45334.7	40970.5	21878.7	27018.3	25753.7	20962	32110.5	37816.7
16061.3	8568.28	2066.87	15511.6	15614.5	11919.8	29839.9	32664.4	11679.9	23328	38435.6	31494.2	21475.1	18715.9	17325.5	40171.6	43860.1	19562.5	21029.2	37397	54979.4	63228.8	58569.5	44927.2	35347.4	16584.6	9044.33	30512.2	51031.2	35633.9	27106.8	41535.5	29661.1	12525	14517.1	15148.3	21254	11186.6	39574.4	34230.2	10644.9	10570.4	21980.3	21014.3	15957.7	36384.2	26015	6560.13	15365.3	27600.9
13184.1	25491.9	5285.16	42431.5	37668	23745.5	39703.3	43397.9	22674.7	12013	28169.6	23427.2	16550.7	20621.7	12265.3	15185.6	32941.1	30065.8	11594.3	21020.5	50636.7	61380.7	54205.8	38424.4	37034.2	32228.2	38264.1	59611	65330	47835.1	39757	34165.2	17198.8	8453.24	15541.7	6160.34	9950.95	16726.5	32511.9	25283.2	6032.97	5178.35	26616.8	42183.8	41111.9	39910.2	10538.1	19367.6	17571.4	11825.6
7194.69	41788.2	15445.7	40194.5	31778.8	17615.5	54869.4	60078.8	35592.2	10545.4	28560	24568.3	7141.75	5698.42	10626.4	17888.9	28693.9	22227.9	8886.51	14076.6	11095.7	33905.5	40227.3	34326.2	38387	38008.4	42246.6	43794.4	34480.5	38263.8	39053.6	28696.4	30386	36322.5	35808.2	22791.4	31089.3	33637.9	15289.7	6354.53	25306.4	24174.2	16761.2	41451.9	39088.6	18802.6	8958.27	11307.7	21063.4	16782.6
25644.2	54897	36674.7	21031.9	19740.9	22515.6	45481.3	51815.9	37460.5	18061.5	20382.5	16499.8	3810.09	13428.4	15597.6	24268.2	25809.7	14095.3	5782.53	11139.8	14775.7	15035.5	21446.4	13975.4	16977.7	40264.5	46070.5	31717.2	14464.1	11761	12026.2	19348.9	45597.4	49092.4	25128.7	15600.1	22714.5	8402	24874	27885.7	28134.6	31980.8	44831.9	61109.6	38547.5	6667.87	7374.89	7504.72	12961.5	8266.9
27395.8	49117.7	44685.6	28152.4	29096.6	9490.95	31120.7	42716.8	27791.8	25983.4	40854.5	40977.6	32124.8	31395.5	23724.9	10559.8	12717.6	23964.5	22135.8	8737.85	12558.7	17949	11264.6	19740	5289.73	41340.7	65419.2	39211.4	4703.21	5281.95	5385.64	20132.8	41288.5	43161.2	25662.1	21605.7	25829.3	11517.8	26989.4	30170.7	9971.67	7457.34	35602.8	62523.4	45351.3	24888.4	22339.4	28018.1	14432.6	25186.2
47884.2	63446.5	76148.9	71418.5	56075.2	33062.6	31752.4	37539.5	21517.5	30450.4	64768.7	68303.5	43969.8	34292.7	42109	30361.4	9556.32	20569.7	16236.9	7986.62	5961.85	17873.1	36423.8	43630.7	33995.5	53406.1	64963.9	36199.9	2961.08	13213.2	17537.1	29508.9	32389.7	22743.8	21649	29075	34668.2	25881.3	36962.3	24727.6	9903.76	19005.2	28959.9	42030.5	32801.4	32712.5	29826.9	27428	26410.6	39221.6
64500.2	56977.9	52893.3	54536.2	42835.8	17502.6	7977.44	16423.2	27098.2	35310.3	48083.7	40659	22726.1	18710.8	35334.9	29011.5	1806.48	24381.8	27706.3	22838.2	18602.2	31797.2	32005.6	40538.3	49975.2	46861.3	46060.8	46578.3	23431.8	12641.7	32760.8	23571.9	4901.9	10394.2	6283.58	47204.8	64603.2	30999.1	27496.4	24800.5	18568.4	27104.1	25022.2	14072.7	12926.8	47207.7	56401.7	38001.1	26647.8	35989.7
81583.1	43615.2	8461.84	22121.5	25014.4	24576.7	25717.4	20631.1	23520	26431.3	25000.8	22602	28584.4	32440.9	13805.4	21510.1	35531.4	33768.6	21803.1	13223.5	24209.2	48234.5	60016.4	46628.6	24125.5	31810.4	36403.6	53784.9	49238.4	23188.4	37760.9	36506.3	6691.7	19030.7	24647.4	50276.8	54451.8	18431.4	23380.2	22268.9	10393.4	11707.2	28457.1	22187.2	35244.3	56204.4	50831.7	46775.1	36297.3	14314
77611.5	31393.5	40946.2	50552.3	26824.9	38657.7	31168.2	55796.7	55176.5	22987.1	11307.5	20530.1	30045.4	37327.6	21023	28593.1	29197.2	3460.51	25427.1	27268.9	30923.1	54066.5	59316	40401	18904.2	35754.6	45283	51049.4	72771.9	59973.2	31434.3	24729.8	20779.6	40045.4	26787.7	17915	32553.8	11992.4	7874.23	30992.7	47079.6	25556.1	18084.6	19895.9	18170.2	27673.6	25429.8	30707.9	23365.1	23814.8
74171.5	26835.7	34007.7	34153.8	18473.7	55006.4	23873.3	34012.2	39324	17410.8	27780.6	22315.3	45297.7	51357.6	40384.7	21421.9	6070.7	39242.3	69577.9	60010.2	22743.7	26062.9	26688.2	12017.3	22097.1	43334.6	58010.8	40078.1	49040.1	70244.6	57608.4	30496.5	8357.14	18756.7	14790.7	34347.6	37607.6	14804.6	15978.2	26293.7	31763.1	11886.7	13089.3	20618	18297.8	10779.8	13549.7	11100.6	11559.5	10789.8
80169.5	35188.2	25393.2	35801.8	19954.5	36972.8	29755	27157.6	11950.7	31587.4	41812.3	18477.1	48836	55008.4	38651.5	41326.9	36617.4	34329.7	78224.5	83118.1	45889.8	25235.4	25986	19211.5	29509.3	28007.9	52433.7	40016.3	40710.6	61569.2	37780.7	9902.3	13815.4	21002.1	1570.68	37187.9	46914.5	27988.8	5391.58	30961.4	31183.8	10494.9	18274.1	21452.8	27315	24960.5	14906.2	9244.96	6021.3	10724.1
64202.2	30627.6	21572.7	40103.6	26232.5	11510.3	28880.8	16699.7	12767.1	10899.3	20047.1	8074.02	55344.4	64754.6	32528.9	47763.3	55878.4	22373	63144.3	73408.2	41367.3	24610.2	20612.1	7737.63	38708.1	42972.4	34557.6	8870.64	39419.4	37452.7	16785.4	31418.9	35157.1	25168.4	22220.9	44609.3	48377	47408.5	11741.4	44420	50242.4	14795.2	23467	29630.8	48556.8	53654.4	50538.3	22715.9	22672.4	49079.9
64301.9	50401.8	47486.6	57967.1	47254.1	19683.4	12016.9	14885.5	39864.5	25715.2	8987.96	13933.8	24496.3	47150	41923	50007.2	54911.1	4961.64	67631.1	67886.9	32544.1	24797.5	14101.8	17428.6	41961.2	55705.3	75734.7	43512	30445.2	30430	22532.8	36590	14820.5	9097.87	38549.6	40847	21840	49158.7	22907.7	41515.7	58440.2	21516	44401.7	47199.3	51090.3	72677.7	81278.9	22744.9	42027.8	60581.7
53730.9	30939.4	28392.4	56919.2	46541.4	34092.2	27722.6	18440.2	20540.4	18836.8	3735.57	10870.8	19380.2	28477.6	29840.9	58727	63181.5	16484.7	43191.8	49835.5	32250.7	44718.9	40890.2	38827.8	34925.1	39565.1	58187.1	21863.2	55153.9	27212.1	39406.3	54571.8	32407.9	25263.3	45788.3	43144.9	11293.6	38692.1	16859.6	45842.3	56800	45621.6	50070.1	45632.8	56548.1	86735.1	73058.9	20447.9	60415.2	54767.8
50549.6	35581.6	59712.8	73740	36786.6	26265.1	33201.7	15397.1	22894	32218.1	15946.9	13305.7	18853.3	10251.1	37881.1	50453.1	52886.1	27868.9	10759.5	25420.2	27338.4	20850.3	9256.53	24127.7	27731.3	21432.5	19709.6	15977	28112.7	4147.09	41974.1	48195.4	41816.3	50058.9	62865.9	50145.1	8856.18	24318	9771.88	33830.5	54620	62507.1	58954.9	53795.1	58205.9	64121.1	39044	18393.9	54610	46280.9
45721.5	26872.5	40680	60540.3	29110.3	21295.7	44939.5	32258.1	23951.2	43892.2	13951.3	30651.5	23585.5	27796.2	54494.1	48563.7	32299.4	29889.6	32566.8	22804.7	41876.2	26930.2	20645.1	11387.9	51337.4	46897.4	17593.1	11174.4	4894.66	11799	31865.2	59800.4	82572.8	85232.2	72937.5	44953.6	32165.4	34985.1	12315.4	23552	42034.2	60876.1	41987.5	22697.2	32931.3	46265.2	26608.6	15553.8	41343.8	32696.3
29042.5	12184.2	25711.2	48140	31476.6	17384.8	44290.3	33545.1	29917.7	32681.8	10783.2	49055.2	34099	29070.9	44533.6	47625.5	38033.1	27745.3	27759.8	36086.6	53539	38345.6	28268	12547.5	32487.2	36145.5	19196.7	13905.1	13036.4	16000.1	19669.6	50601.8	77616.6	75433.2	61410.4	40232.7	31040.6	32665.7	43308.1	45290.7	30088.8	44882	14063.4	15776.9	16602.5	25920.3	14101.2	20158.6	27977.2	13885.8
5736.56	16656.1	24514.8	26925	22672.6	12826.6	25691.9	23610.1	3504.62	27102.4	30848.3	14203.5	24500.1	34675.8	6831.23	33235.5	46281.5	23610	11969.9	23956.7	34496.9	29224.5	31200.3	35161.5	52312.7	56639.4	30153	14950.4	36969.1	46010.6	23964.7	15885.9	52232.5	59791.6	50415.5	35613.3	19791.6	20942.1	53893.2	47580.5	11538.2	41525.5	3938.78	41496.4	47115.5	33268.5	26898.5	11196.6	8684.29	12840.8
9013.8	42385.4	40983.1	35933.6	25202.2	20340.8	46622.8	55706.9	30871.5	7010.06	9753.52	23001.1	33454.1	34767.9	18166.3	22818.8	42343.9	25565.5	8854.84	17980.9	19282.5	17871.6	30008.1	61892.4	98308.5	90577.6	49618.2	30273.2	39580.3	47840.4	31945.2	4860.91	32524.4	48464.8	47389.1	32059.1	11972.2	20293.9	54427.8	42706.6	26875.6	57249.3	34505.9	24408.3	52677.6	40214.4	10029.1	8044.63	9790.37	10484.1
26729.2	38430.5	52476.5	50136.8	26944.9	16826.5	52754.5	56071.7	27982.9	6154.91	15879.2	31766.6	27142.2	15199	15486.6	23067.1	43724.7	50932.7	31345.9	13224.6	15781	30155.6	47076.7	59353.4	74209.6	63778.5	27360.7	3506.07	16233.1	32627	24534.4	7428.88	10059.5	25684.5	30068.1	25718.8	21700.5	26905.1	56522.1	39581.1	26487.1	61479.2	33379.2	24848	43236	18156	4574.64	5252.78	15842.2	28749.2
43718	39741.2	53031.6	38085.3	14743	23383.1	54614	50907.1	12861.3	13940.3	16656.1	27133.6	33582.5	26080.8	18335.3	14087.9	38528.6	57374.2	43395.6	22349.1	19471	25006.8	13382.9	10605.4	8949.82	3419.52	10652.8	10071.1	11659.6	26850	11229.4	16678.2	6503.67	26100.6	37359.8	17124.1	19334.3	28290.8	26322	7974.42	40787.3	55990.9	17019.6	39234.8	39275.7	20153.6	17330.3	15836.1	27268.3	34794.3
34391	39565.1	53269.8	29465.4	5980.07	23540	36036.4	29418.6	14540.7	27543.4	35127.2	38140.7	42319.6	38761.1	21450.9	5659.83	15843.2	47303.4	58903.3	37716.1	32681.1	43091.9	40880.1	50515.2	63577.9	43349.4	24183.6	20932.5	12711.4	36286.6	21570.1	15871.7	22222.3	49896.9	58719	27185.3	13169.6	12199.3	19882.2	37051	46594.5	51219.8	34114.5	13842.6	13690	14101.3	16287.9	3278.3	12586.9	11954.1
29532.8	17631.2	37186.8	32903	26136.4	18965.2	9988.28	4137.94	25713.7	52051.5	58255.9	33447.7	38686.8	52804.9	22837.2	28814.2	19286.8	41439.1	49180.8	36174.7	52681.1	51918.3	38119.8	49890.4	85837.2	64717.2	10959.3	12238.9	40490.5	47406.8	35048	38620.7	32009.7	42251.9	45306	34657.9	27301.2	26097.2	42900.6	35393.5	20818.9	21564	22190.4	15919.7	15371.9	14035	12141.9	7683.17	27901.5	33044.7
18077.2	8114.64	10381.2	17214.2	32803.2	43454.7	45353.4	27248.6	32036.3	35541.2	25849.9	19958.9	28266.4	40011	13998.5	18534.2	15930.9	30470.8	17977	21901.6	62134	83599.1	67041.4	60190.8	86854.3	56767.3	7570.19	27182.8	73148.6	69225.6	36766.5	53884.3	44974.7	25375	43745.4	41577.6	14425.7	28474.6	53536.5	44743.3	16780.3	5108.94	8088.32	25860.6	37973.8	23122.7	15519.1	26643.8	52328.9	68168.5
22853.9	8875.35	26455.4	18617.2	42504.8	65359.3	51528.8	33588.6	26310.6	11203.3	23157.7	26669.5	10342.3	18842.3	15139.8	9830.56	14681.9	38096.8	40879.5	20153.8	70762.4	109518	93392.2	48301.6	68560.9	44874.5	15283.2	25203.6	54433.3	64434.3	41943.7	58934.7	64678.5	37964.8	21992.5	28305	21643.8	52180.9	78796.3	78198.4	50448.6	32799.8	31338.8	35981.7	36313	32282.2	30984.6	34210.1	49542	46762.8
26401.7	25759.1	26991.8	30858.7	21575	41590	39995.4	25202.2	35490.2	22775.9	37937.3	42553.8	9409.97	19185.1	24074.2	17224.7	18179.6	30008.3	33502.3	32261.5	66661.6	101036	85733.5	37130.8	44542.5	22868.4	36805.8	46466.1	38789.9	41603	61392.8	74554	77118.8	56083.2	18982.7	17882.4	31009.2	56091.1	86093	86142.2	67925.7	57006.6	39595.1	26451.7	25168.7	26816.8	21875.4	27685.4	40409.3	28614.8
38601.3	27377.6	23223.9	25715.9	16964.1	5773.4	14975	15363.6	26897.7	28953.4	36322.2	49323.6	28285.2	8485.99	24311.6	17607.3	7017.86	16270.1	21643.3	21886.9	50577.5	75318.9	69531.5	47961.5	26921.7	34961.5	48980.7	19987.4	13198.4	38520.1	74228.7	83456.5	68128	54933.4	44539.4	8471.26	30329.1	46375.8	63209.9	55083.5	34908	51494.8	36508.8	5524.97	14136.6	33274.6	27383.9	33637.3	52864.4	36007.6
27968.9	19234.1	23238.1	26079.8	18315.7	6521.8	20094.4	16109.7	26623	50499.6	55972.4	50583.5	32367.9	14508.2	37739.6	33132.4	9894.02	25640	25226	13885.8	52077.2	87935.7	78500.9	53000.2	34790.8	39662.2	49196.8	32049.2	17040	35724	66014.9	42342.2	11558.8	23938.7	35191.7	8420.61	45145.6	59174.1	35996.5	40168	16953.8	40543.1	45689.9	27022.4	19269.7	10553.4	9041.24	22963.5	51509.5	52791.1
29133.1	14332.7	2428.47	16271	5112.4	22193.4	33607.7	35526.3	27240.2	37874.7	52890.2	44906.2	25829.3	28822.7	40053.2	31427.3	8323.1	21050.3	29400.2	8466.63	33880.6	63897	53744.7	29246.6	28290.3	24218.8	37190.8	34541.4	27532.3	25009.6	53736.6	24262.9	15903.8	11759.2	35475.8	22810.9	72755.7	74378.6	8242	46897.9	40523.1	39726.9	46325.1	22405.2	4143.96	4206.23	7914.77	27500.3	58530.6	65722.9
31637.1	25084.5	23770.4	15496.9	8693.9	24319.3	21039	31680.8	28437.7	28996.7	54156.3	62626.3	45334.8	31084.7	24591.5	25375.9	28979.7	17652	17105.2	6445.96	14962.2	23071.3	21166.9	8814.5	16686	20818.2	35165	29861.9	16545.2	25615	55673.1	33724.2	10598.9	16062	10978.6	27557.3	50363.3	50676.1	11223.3	29042.3	11999.1	37284.5	45648.3	24129.3	3847.52	14598.8	29701.5	46032	57366.7	55941.4
23143.1	26303.2	23050.6	7255.41	31158.7	23415.6	18099.7	37533.1	36869.3	13783.8	26771.1	49429.2	51656.7	39703.5	27843.3	31165.3	31320.7	13353.4	10514.5	9918.06	19016.2	14271.3	14485.1	13930	22639.2	36315.7	29627.2	18289.5	12916.1	10382.4	32789.6	25485.2	19690.1	34496.8	28505.5	29483	22838.9	9928.44	11065.2	14496.4	29146.5	37400.4	36361.6	25195.6	10554.5	21943.3	24773.9	26640	33317	37077.8
40419.4	36775.6	15019.8	26526.3	38235.2	24279.9	17414.1	25544.2	22845.2	6630.69	22596.6	34689.5	60485.2	65435.4	46544.9	37271.5	19698.2	15699.8	6483.04	44729.6	56476.7	36496.2	35870.3	39347.9	11994.3	28067.8	36976.1	33341.8	31837.1	26667.3	29529.3	17097.6	17243.4	51090.1	42114.1	10580.4	30114.9	44427.2	41738.6	37519	31094.6	19398.7	37368.5	39815	20748.9	3505	14251.6	12003	19811.4	40921.1
56503.4	40388	8110.97	11922.1	17522.7	20586.8	25148.8	23626.5	12809.6	20157.9	35568.4	29759.8	35550.7	52343.8	39779.9	24467.5	6784.15	20968.2	32440.9	31495.5	38355.8	32108.5	55456.1	63924.6	24365.9	40915.1	62224.7	59153.9	52989.3	52711.4	54583.2	31893.3	12062.3	34806.5	23887.1	10774.8	18807.8	45273.9	27853.8	32852.9	21407.3	18837	30731.8	5538.04	8691.08	15796.5	25317.9	10602.4	6065.8	22104.9
30206.7	16372.2	19965.5	23553.9	19413.4	19235.9	16679.4	4967.81	21474.2	30239.4	24860	39499.5	31160.1	17419.4	32569.8	35609.7	28586.1	28489.1	42893.6	9783.42	33247.7	35379.7	60239.4	55794.4	30048.5	51660.1	58913.6	59474	55047.5	49489.2	59398.7	34484.3	17510.6	38317.8	27852.1	9824.44	9463.36	14560.3	7634.15	32309.1	14716.3	33255.3	57592.8	39679.2	23383	32828.3	49232.8	36108.7	6119.71	26296.8
24095.7	17946.6	17135.5	21346.6	14265.9	9241.46	5290.35	16834.2	17017.4	2029.29	35832.8	58417.1	36209.3	5044.24	34327.6	41455.4	36017.2	45308.1	33578.9	23946.6	44377.6	55351.3	58838.7	33957.4	31490.2	42530.1	45578.4	40297.8	33540.1	46792.6	42973.6	19611.1	32572.3	39828.6	23102.2	18199.2	22917.8	15652.6	17741.2	27960.2	4253.41	57629.7	70573	41188.6	24230.8	30451.5	41328.1	30679.8	15352.6	33569.5
37331	21132.6	16087.9	26629.6	22296.9	12633.4	9117.08	20109.6	10759.3	19837.4	28562.8	37865.9	35016.3	18680.5	27997.3	23964.8	29160.4	50747.3	42296.7	15592.4	19780.5	52940.5	58419.7	47410.2	43865	56083.6	56835.7	35655.2	19761.9	29579.4	24429.5	32924.5	42617.5	37345.6	27232.1	24783.4	28750.5	16132	12115.7	28014.9	35908.4	68324.1	64319.2	38030.5	36375.4	37484.6	50644.8	35185.6	20122.7	29679.3
60681.2	32724.8	19264.4	24989.3	48312.9	54901.8	26707.7	7787.91	2667.21	6116.27	15715.5	9601.51	32397.7	59823.7	49087.3	29584	28854.5	39875.1	41489	34353.1	13296.3	50340.5	64058.1	52983.4	48287	55495.2	50670.3	42077.8	44602.4	18244	16557.7	31143.4	30608.2	44186.5	58457	27405.9	36952.2	46072.3	16030.3	26359.2	28409	38923.7	28930.2	16599.2	20536.4	36853.7	39995.3	20902.2	23006.4	25744.7
64098.3	31288.8	1930.04	17790.7	50297.8	59594.5	37252.5	13287.2	3853.46	16485.9	17581.6	13173.9	26067.2	50367.1	36982.7	19694.7	24634.5	29843.5	18441.4	19728.2	24848.8	41271.4	40237.4	26100.9	28052.8	52183.5	55398.7	9177.08	29244.3	14940.8	22135.8	34145.9	34566.1	49926.3	63873.1	35853.2	44073.4	42840.4	27666.1	41904.4	36198.1	28252	17194.2	6507.33	23128.7	33686.7	16158.9	12480.6	36397.7	34505.7
63382.5	36936	20464.3	36864.7	38157.3	27733.8	15036.4	7944.38	5342.69	29822.6	29979.2	7720.36	12992.7	26802.5	34277.2	23220.7	13303.3	18485.3	16285.3	9980.42	26371.5	19905.5	4723.94	17666.6	1197.54	38278.2	47094.5	7311.85	35225.3	21463.4	23053.2	40114.6	36129.2	42251.4	54373.3	50810.2	35058	41672.9	58264.5	49354.2	14620.2	15225	7644.59	14723.5	17622.6	17189.7	16297.3	11331.4	21181.6	32824.4
61686.3	33928.8	25874.4	40446.7	24405.4	22207.7	14695.6	5398.46	1772.15	15803.9	11492.1	8515.51	19870.5	12824.2	19707.7	6847.48	29574.6	20453.6	22880.4	30668.1	9566.73	18107.7	14431.2	24340.3	17755.4	40443.9	41106.4	28205.4	43858.9	30668.6	31419.3	35352.7	16457.4	8062.4	10907.6	12294.4	24018.1	36317.7	61905.6	55904.5	12475.4	34629.7	33819.2	8602.73	4992.09	18074.8	25694.3	17360.5	9873.83	24216.6
59171.4	41929.9	1279.21	25733.7	26072.5	29494.6	19637.5	7688.53	12059.1	21124.3	18938.5	14873.1	11744.5	3963.73	20921.8	17555.7	32382.6	32406.8	38873.1	39534	14874.5	30184.8	37845.9	30256.2	24306.5	22203.3	28691.3	43335.4	54063.1	16167	37185.8	43224.6	23274.3	39400.9	39654.2	32270.2	15815.2	21409.2	59831.4	59757.4	30494.5	47894.4	53735.6	29435.9	13832	11618.2	23323	16556.7	17049.2	24672.1
44326.8	37415.5	16425.4	26064.8	41761	39602.1	24807.5	14757	26948.6	40152.1	28228.9	11583.9	6083.07	11375.6	6785.05	21254.5	38812.9	35705.2	14558.6	18785.3	16474	28285.9	52323.7	38501.6	39348	32637.2	41729.3	63011.1	62694.1	26500.5	38788	44275.2	28465	56497.6	59596.6	40641.4	21174	21137.5	66903.9	68498.3	31128.6	23700.7	42239.7	35317	44776.6	36017.5	35534	8129.19	39071.6	26869.4
67084.8	39624.9	14859.4	14614.6	42628.6	55664	33310.7	11415.3	20747.8	28371.4	29820.2	9798.72	21935.4	22415.2	14242.4	30254.3	43676.7	33287.1	12292.8	9793.21	22296.9	10334.4	12709.4	25316.4	43507.5	31510.5	35311.4	44607.3	42671.1	16963.4	46297	34090.2	21211.4	61205.5	46202.8	26283.7	41541.9	2277.22	57741.3	76249.7	60932.2	40462.2	26596.8	13754.5	26126.8	32710.6	27409	8278.09	30798.9	15409.7
77032.4	60163.1	28453.2	12162	34745.6	44846.3	31335.9	21338	19831.9	21171.3	19651.8	12897.7	40944.3	41939.3	12347	48828.3	62198.1	25478.5	19788.1	26648.9	19476.7	2123.51	7237.21	39080	52506.4	22825.1	11391.8	6824.24	20904.3	12571.5	49310.7	47943	3259.54	40891.2	28493.1	13123.7	24689.7	21155.7	40471.6	41978.1	34116.4	17399	5273.58	7330.92	14607.4	11550.1	1410.89	15425.7	18823.5	2960.62
98645.4	77793.9	23496	21642.2	23383.1	10285.1	29920.2	44430.2	26236.1	15805.7	31517	3638.13	42702.5	54886.6	35459.4	29388.3	32105.3	11579.1	19034.9	30375.5	27472.3	25650.2	32248.6	55913.3	59565.7	29412.9	26696.8	34436.6	54264.6	35966.7	34675.7	46238.5	26713.6	32905.8	8969.16	19456.6	11101.4	40366.9	37647.6	9650.49	38145.5	18860.7	26556.9	45658.3	37099.1	17848.8	31365.6	30980.4	14151.7	11658.2
66821	39877.7	15995.9	28819.4	33856.1	19541.8	29963.8	62545.7	45594.2	34684.5	35919.7	7187.24	43981.6	46170.4	32562.9	25373.1	11385.2	26955.6	38682.2	21675.2	12421.5	13762.9	28849.4	60974.1	64714.2	23949.6	19268.5	32256.7	41188.6	37707.4	24605	30781.8	30495.8	39542.3	23531.4	24710.5	26768.6	23176.9	41563.4	33500.3	35518.6	5141.74	44151.8	48987.5	18368.6	27328.7	34190.4	22355.6	50350.9	60297.8
31251.4	9079.04	6560.06	23684	38387.2	29290.6	22338.2	60065.8	56082.6	35254.6	35109.2	23459	396.407	22713	30032.9	25520.4	12416.8	24189.8	31003.6	19425.4	5312.55	14252	28621.5	48586.8	62288.9	33850.7	30255.1	39988.3	34453.1	21060.5	9004.66	27692.9	41960.4	52625.8	34219.8	14540	30228.8	7745.78	48908.1	43017.3	22929.9	7932.6	32709.6	41801.8	44255.1	50903.2	36152.7	6522.81	39089.3	50046.2
41977.7	14187.3	24940.1	20337.3	4026.07	8258.29	21448.3	49787.6	50921.5	23621.2	42459.6	62937.1	57921	62884.4	55511.9	20501.8	18646.3	24783.4	27265.3	21280	10503.4	15564.2	18378.5	46694.4	81802.1	63012.3	39022.6	19730.3	47366.9	49708.9	26060.5	22725.5	37428	53274.1	40417.1	9720.37	18650.4	16156.9	44258.1	31367.1	25477.4	2303.24	39247.4	51040.1	53615.2	39430.6	10604.5	9285.18	35900.7	58811.8
56059.2	34282.9	50793	58075.7	33390.8	13359.2	14571.6	27585.6	36989.2	17125.3	30994.2	49757.4	37463.6	45892.2	43451.2	18988.6	31203.6	48652.8	44204.3	21742.2	21182.2	42934.4	28552.8	57711.4	84457.8	83246.4	88326.6	48237.9	8596.44	18041.6	20727.4	5715.88	35536.6	47262.7	55608.1	37941.5	3752.84	36991	44773.4	11867.3	36833.1	19462.8	37571.3	41056.2	34809.5	31467.9	29844.4	18295.8	29236.4	53491.1
62193	45532.6	46913.5	65362	52419.6	26252.4	9551.21	4488.37	4413.83	10731	5206.21	18670.9	28199.5	20725.4	10975.6	8742.27	33295.2	58074.1	44018.9	6705.01	36295.8	36546.9	33347.2	61491.7	77063.5	101324	109318	70136.1	33327.4	23455.9	24459.5	11909.8	24005.5	7428.01	49625.1	40852.3	32120.3	61375.7	59387	12228.8	21452.8	18809.6	46074.7	38965.1	35432.1	50508.7	66380.9	46933.5	38642.5	61109.9
55177.8	37644.4	25674.2	38008.8	46861.6	34338.2	13380	7641.74	18980	29388	26810.7	14368	29050.5	12680.3	26975.2	28543.4	22991.5	48806.7	39718.8	21473.5	24881.5	27884.1	35373.6	40753	54549.9	86401.6	92408	52935	15014.9	25802.3	29708.2	5374.8	39330.7	23218.8	40352.2	64279.5	51979.2	35505.8	28646.5	34678.6	40266.8	16728.5	44250.4	56065.4	56377	45461.9	49878.5	46096.8	7484.42	56820.4
53810.4	38176.5	26575.5	41699.8	60277.3	51776.9	21372.7	7530.99	7509.89	17461.1	38628.9	24084.7	13808.3	8450.14	45872.3	42137.7	9261.36	22322.1	9488.33	19858.7	21990.5	4888.69	21052.8	23149.7	7417.98	35446.8	35701	20540.6	16469.8	34890.7	39233.1	25012.7	30755.4	12352	34408.1	46502.2	40576.5	28681.1	36512.6	45088.2	42787.4	36190.9	41289.2	49617.8	47364.1	38852.3	43451.3	63778.5	25240.1	46838.6
56097.3	33588.6	28894.1	44889.2	57372.9	47519.6	14360.4	22615	22520.9	27501.8	41184.1	23094	4532.23	26242.4	56689.9	47307.3	24260	29914	14827.6	46748.6	31061.1	6063.31	14703.1	21834.7	20453.3	41892.2	33499	13949.8	30200.4	48759.3	51787.3	37916.3	29738.6	20384.1	13268.9	21979.8	29336	32990.3	33148.2	25085.1	21074.9	33635.7	36828.4	40209.3	36324.4	32356.3	30473.3	38936.2	21977.8	45000.5
74331.1	59170.3	49802.3	39537.9	32241	18356.4	21364.5	42963.1	30763.8	28192.9	34333.3	30389.8	6798.12	27626.7	53668.3	50257.3	31455.1	24371.1	27487.9	57005.8	29613.9	14767.2	19868.2	13647.6	18984.3	39026.5	40551	41510.5	57652.7	61052.4	70660	56950.3	34951.8	30055.3	16788.1	10229.6	19323.1	18678.9	12308.8	2357.95	11990.1	21407.6	26308.1	45807	60028.8	56185	40166.5	40504.8	58637.4	58426.3
73390.8	49173.4	23405	11723.7	11396.5	19872	41634	54712.1	45541.5	35890.7	38068.7	41762.9	27140.6	8626.89	28449.9	23583.1	51456.4	59352.2	34040.8	35528.5	31892.6	21991.3	22520.7	20038.6	6865.66	39483.8	57553.3	51478	38629.5	32518.3	52874.8	62051.9	40624.3	39449.2	44788	13656.8	26708.2	25804.2	4118.96	12538.7	22773.6	36355.6	44712.9	39128.6	47265	39765.6	35532.3	38171.4	56746.5	58099.8
22521.1	10952.9	11131.1	22214.6	16738.5	16692.4	31778.9	40590.9	39778.2	39003.1	48657.3	53312.1	32954.9	25959.7	37679.8	18705.1	53097.8	48819.6	31897.2	49891.1	37158.8	25712.1	23450.1	2971.21	26763.1	47051.4	64117.1	50793.3	14344.8	16337.5	36294.7	46044.5	33878.7	36788.3	38396.8	23637.9	23263.1	3127.94	24175.1	30583.8	23664.4	23446.6	25484.7	21832.9	17980.4	16401	20794.7	24360.9	36329.4	41183.5
18610.8	23944.7	9216.4	10977	12364.1	6047.33	11973	13588.8	17341	38037.4	55494	63152.3	31339.9	38355.6	50024.8	15791.4	21091.7	12917.7	38008	51333.3	33612.1	34119.9	36807.6	23593.5	30836.7	37196.7	40695.2	38475.1	10393.9	6299.88	26391.3	45906.6	33833.5	24421.3	32301.2	24535.7	9100.63	39533.3	44767.9	28190.5	8140.22	5038.81	12482.6	12612.5	8747.02	6882.31	27064.4	33281.1	37033.6	38540.6
38892.3	35645.8	20212.7	23410.6	17815.6	12214.6	25724.2	6598.15	28941.3	30745.8	38960.4	54551.8	17400.6	34433.1	38429.1	13318.6	11122.9	8481.59	19465.6	27966	9892.72	20384.1	29982.3	17982.8	22303	29007.7	23235.7	18818.4	34932.3	36150.1	13620.8	56227.9	55090.5	31169.4	32843.9	25585.8	9329.35	35283.9	34883.9	40772.6	40206.3	15524.4	28325.1	30426.4	9207.21	29656.9	41808.8	32185.5	27734.6	33377.4
32126.1	42299.8	21710.7	9897.35	11133.6	20801	21844.7	19839.6	50586	45234.5	11712.7	27802.2	17516.5	29470.5	38664.1	22495.4	5055.62	14579.8	11278.7	24831.6	12706.1	12730.3	23561.5	25428.1	40166	55979.7	41225.5	19402	60666.5	58611.3	24065.8	45034.8	41088.2	10361.1	7259.44	5333.28	14465.4	27647.6	9011.22	26616.8	41580.9	17212.2	11213.6	6709.85	29474.9	51449.8	47436.5	43837.6	28413.1	30331
11625.1	5837.13	12174.2	7390.9	12303.2	13898.5	26399.6	20255.3	46094.5	60292.4	41955.8	6838.65	20263	29653.8	35366.1	31209.7	10902.9	28905	28025.6	28537.8	36174.7	22953.6	9057.15	31284	54307.6	64804.4	51609.4	18930.8	65866.5	63756.6	31705	34231	35338.1	22657	16566.9	15440.7	17775	14087	16350.4	24341.8	19381.6	19871.9	25350.8	6565.69	35010	44680.6	34871.9	42226.5	23767.1	29611.6
33650	24009.5	30407.7	46110.8	30317	13080.9	31422.4	18506.2	26182.3	48858.9	32838.3	15829.7	17869.7	24174.2	45541.2	51792.5	26693	12007.7	19138.9	24891	32091.6	33171.6	21692.3	6334.75	42922.8	50003.9	14952.7	25041.1	43244.1	41881.7	40127.6	33285.3	20382.9	17727.6	30760.3	36656.2	24828.5	11122	11080.3	16295.6	21706.4	29737.1	31896.9	21440.9	25732.7	36519	25580.7	20810.8	19647.9	42816.5
45063.5	57418.9	53713.6	75605.9	53736.6	20859.2	40355.6	8883.05	32092.2	35016.1	520.313	14160.8	13710	36794.1	48812.9	50989.5	35488.4	28921.1	44538.6	39352.6	19242	22618.5	43875.6	46835.6	46050.9	44140.6	27389.2	13925.1	16164.2	4929.92	16514.9	25309.5	31768.5	24407.6	55581.2	58965.9	22493.3	11180.4	1159.78	14238.3	15832.6	14041.1	8331	1599.5	19701.2	28378.5	17612.6	13487.8	11778.8	29156.2
35764.9	81116.2	76018.5	77054.2	69608.2	28992.5	44639.2	19202	32770.7	39320.4	10584.3	25972.3	16005.8	19417.6	21870.6	25953.7	25981.4	22421.3	38162.9	25009.7	29560.8	35992.9	44887.1	59347.5	54850.4	36393.8	20293	24299.8	30720.6	5063.9	31570.4	17071.9	18372.4	3255.56	46233.3	68594.7	48131.7	35173.3	30452.3	41842.4	31796.6	9970.33	2451.65	6531.52	5480.27	18297.6	29484.5	33075.3	46858.4	47236
35309.5	78409.2	90440.8	85651.3	80721.6	35739.8	25681.9	14173.4	31705.3	26501.9	34042.7	62293.2	40069.8	2210.8	24487.9	30164.9	25422	16686.9	21429.5	23691.8	56277.6	54835.4	16657.7	37797.9	38977.9	19634.6	20178.3	35941.8	48135	28070	39270	48873.2	25216.6	12619.2	43340.7	69219.8	61000.8	31341.5	22179	42570.1	31290.4	14986.3	28987.9	40254.3	29497.7	14696.1	31000.1	50261.2	55040.6	39121.4
53095.8	70241.6	76972	60214.1	63380.7	50286.4	26849.9	14154.2	19115.5	4761.97	44150.7	69838.7	47704.4	9767.1	34099.4	37980.6	31938.6	30877.3	23126.1	17185	48204.1	48436.7	19632	9922.23	18045.8	22215.6	23343.7	30349.3	36328.5	17930.9	39834.8	53720	32764.3	18314.6	36994.7	49682.9	43916.1	20202	11728.5	33883.8	27905.3	9577.86	45309.5	44811.8	14826.9	25193.4	60784.5	63120.3	54968.5	31181
60747.1	59624.4	62981.4	51543.8	38771.7	39575.5	33045.1	22473.1	15526.9	14560.7	22052.1	33019.5	27707.4	6458.49	24759.7	30326.2	23488.8	28912.5	18431.8	23780	61336.7	60235.6	36727.6	24136.1	12906.6	14306.3	29289.2	30921.1	22211.4	2075.57	23395	29688.4	21803.3	6242.27	37503.5	30492.2	14439.8	23306.5	13591	31675.8	26376	11252.7	43636	48855.7	31811.9	18883.3	55737.3	40409.2	44633.6	47088.9
44237.3	26277.7	54425.3	56032.4	29098.1	25347.1	37614.5	28742.7	14301.1	5645.3	14965.4	27180.2	28962.8	15053	10505	22441.4	7324.78	19450.2	8835.64	38922.2	63525.1	50108.6	40358.1	47374.7	43830.6	16498.6	21355.6	25085.5	6441.79	39970.2	52050.6	35909.5	7235.61	8136.57	11149.6	9050.93	5596.6	12593.7	38852.2	51984.6	24791.8	21095.1	46590.1	35847	17331.6	35978.1	57828.2	24919.7	49834.6	63335.3
8276.96	17443.2	36533.4	82423.9	83805.1	47092.8	62195.8	39410.8	8388.73	17423.2	4838.68	15965.5	27472.8	18149	9186.88	21137.4	3122.19	30199.5	27283.6	18494.4	51047.1	41578.7	27771.7	37165.5	48460.2	20850.2	44047.4	56992.4	6494.58	55718.6	64778.6	38300.9	12279.3	6119.31	15976.2	6404.52	3975.93	28932.7	70172.9	80036	39043.4	26643.3	47813.9	24492.9	10365.4	42051.2	71328.1	52584.4	45514.2	47772.2
10661.3	10701.5	38655.4	80164.9	84046.3	67768.7	84900.4	60263.9	12565.9	24803.2	23234.3	2022.4	30283.8	36306.6	24223.4	19606.4	8980.56	24562.3	24497.8	24792	47290	38909.7	26955.5	39675.6	50572.5	22514.6	39891.9	44128.9	14301.3	65179.7	77125.6	74118.5	45921.6	10438.8	23116.9	8457.95	8076.87	26184.2	53992	52708.1	27563.9	17992.4	11280.4	8419.84	13177.1	35545.2	41463	29640.1	33023.9	22346.5
23306.2	13245.1	28737.6	68521.7	64615.4	46582	64508.1	59432.8	32454.6	31787	23092.2	14165.8	34189.4	38100.2	28599.2	27613.3	21925.7	30147.8	30217.7	6841.63	28376.6	39496.4	42869.3	43064.8	31182	6846.47	22708.6	17228.7	27548.3	56488	59848.7	60194.5	47828.6	14079.6	12019.7	16673.3	20547.9	19895	19338.2	14254	25115.5	20449.9	13627.5	12296.2	16349.4	33266.2	21364.2	19999	29666.5	39049.2
23950.4	14577.7	23105.1	35842.7	44243.3	17773.3	34505.5	48097.6	35685.3	26019.8	27549.3	35673.8	53313.3	45783	24169.3	9934.93	12901.9	28001.7	38712.3	22891.2	6430.42	29714.3	43096.8	44086.6	17216.7	28622.2	46000	28962.7	28387.1	36752.6	41919	46844.5	51635.3	34726.4	13118.7	7387.78	11632.4	17648.4	15340.9	21886.6	16120.2	7594.69	11392.8	24110.6	17799.1	15927.3	27852	27083.9	2992.75	32236.6
40998.3	5146.11	19751.9	16241.8	34326.4	17720.6	18663.4	24370.8	13270.1	7591.37	39075.4	48948.1	47102	51025.7	39254.2	24698.9	20073.9	11387.3	18266.6	40943.6	45241	25051.7	21707.9	48428.2	20389.8	29805	47629.4	51879.9	53935.9	34984.4	25492.6	27081.4	30584.3	26623.9	9166.36	9420.36	18546.8	14668.4	1547.19	10180.9	13375.5	10434.5	20882.8	35985.8	34475.1	18728.4	28020	35992.8	20660.3	3149.84
31015.4	15605.1	17322.5	30038.7	37140.7	33168.2	31731.8	37022.5	14485.4	20350.9	38115.4	48373.4	28539.5	25895.5	21549.4	13980.5	24369.2	26082.6	12757.2	60682.6	78877	41818.2	25230	51511	17999.8	33709.6	17418.2	49184.5	55951.5	20229.1	12399.8	13896.6	38916	37573	15635.5	9168.09	18016	3047.62	27047.8	20367	21060	28404.1	30846.6	36692.4	36852.2	44634.9	54816.6	52547.7	39372	17455.4
33283.7	23864.9	32517.2	54591.3	46046.6	42472.3	43003	60225.8	28826.5	12686.8	20236.4	45751.3	35650.5	3001.17	15123.1	21032.6	34734.5	42812.2	12447.5	48220.3	76026.5	44147.4	14222.5	33308.9	14630.7	38216.6	23321.6	37864.3	46248.1	8055.63	29934.6	22967.9	27688.2	43513.8	47987.7	47462.6	35392.1	12187.9	33908.8	28775.7	22958.6	46804.7	40605.8	42830.1	47878.7	65225.3	79488.6	71907.7	50450.8	38108.5
33957.2	41981.1	16458.5	45588.4	59065.4	62832.2	25858.8	29750.8	32278.4	13615.5	36427.9	55595.8	43346.6	10132.9	25140.1	30569	27094.3	26152.6	12328.8	43363.7	60076.3	39567.1	14583.5	20690.8	23762.4	20590.5	41103.6	34494	18402.5	5118.45	21730	23676.2	16239	35277.3	45601.8	45259.7	40520.6	27668.9	12002.2	6093.61	28860.9	48670.2	43851.7	20915.2	14002.3	43817.4	72889.7	68853	35552.3	27711.5
15938.3	44833.4	41326	13442.3	22631.6	38033.6	22208.5	30026.4	46038.9	48292.7	50856	39820.5	16485.9	16367.7	22779.4	27748.5	26519.3	23285.2	25137.1	33527.7	31868.3	33839.9	38835.7	41980.1	27209.9	11702.4	43724	41584	26492.9	11337.4	9900.56	23693.2	18734.6	15134	32059.9	39053.1	26923.7	28815.2	24475.3	15886.4	18675.2	14749.6	16865.5	9903.54	14778.9	30634.3	57642.8	76169.7	47472.1	20432.2
34107.5	32663.4	43223.4	32970.2	15956.6	20691	26694.5	20903.4	52890.9	59777.9	46839.4	21700.8	17920.1	21726.2	13402.9	17780.1	27091.7	31069.8	20014.7	19006.1	35986.5	42735.5	38774.9	24867.5	1970.99	25780.6	46365.9	39946.3	13706.5	10285	11756	32146.6	33403.7	19147.1	24374.6	35435.4	21218.1	16889.4	35962.7	18844.2	1548.21	4963.73	25508.1	32560.9	37225.7	41248.7	47436.1	70627.6	51987	8729.76
27347.3	15794.3	39408.9	46853.8	21449.6	18177.3	23660.1	3387.84	37257.8	46816.5	21075.9	25144.1	40373.6	22267.1	9621.56	20804.6	23352.1	19730.1	2932.94	33339.9	48659.9	47416.7	38062.9	36025.3	28944.5	7871.69	46556.7	45228.2	5394.56	19985.1	17792.2	20434.4	19140.6	21366.1	16621.1	20842.7	11580.7	17138.8	45111.3	42946.2	19596	16485.1	30880	29610.1	17800	11032.6	33804.3	56520.8	42486.1	17637
43834.4	19840.4	21513.7	42682.9	42203.1	34324.8	38463.9	36655.2	38072.3	32731.7	13017.6	39204.3	43703	15794.7	11524.7	13214.1	27588	23429.5	18752.7	47157	47126.3	51373.8	39903.7	41209.5	46737.5	42053.9	54260.3	57108.9	27637.9	16869.7	39781.6	33635	12436.1	8287.64	13264.2	35999.1	33125.7	9848.03	48731.4	67764.5	55214.8	42815.1	34712.7	29707.6	21665.5	7542.03	19234.4	39443.3	29253.5	9650.52
50847.9	47254.3	32532.6	60838.9	75852	55278	32597.4	33746.2	45889.5	38685	15707.9	22951.9	31288	15470.5	5496.6	20955.8	41123.3	27636.2	20308	58998.4	67463.6	58077.8	43268.5	38231.2	42804.8	27564	25039.4	41454.5	36737.3	27442.6	47380.9	48444	46502.7	29961.7	8442.13	41785.2	38235.3	8145.25	49535.3	64012	56190.2	45901.3	25396.5	16401.5	21336.2	10415.5	15107.6	36950	34818.8	12967.5
46097.6	56563	28939	74617.9	85360.4	52634.1	21481.6	31772.5	42724.3	41856.4	34939.8	7761.51	19188.8	7953.62	8222.15	3099.76	12625.6	18696.9	23004.3	39412.6	47264.9	46109.4	52285.7	58870	37202.6	6101.06	29984.1	20669	2874.88	16977.7	36651.2	53818.3	75062.9	57588.4	3429.11	51582.6	49824.5	22550	31782.8	46409.4	42225.5	33259.1	36361.5	23729.6	18797.4	24365.2	25304.5	33176.4	38091	33857.7
42730.2	66993.2	12713.1	66661.5	68423.2	29710	16347.9	27886.2	22810.5	35566.7	48791.8	42082.7	19491.6	5494.29	12776	22148.5	17119.4	5372.69	19246	14183.1	7037.49	20750.6	52931.5	68721	42044.2	3902.9	4375.17	18105.3	22587.3	14875.8	18256.4	19136	44788.9	34776	24945.1	55846.6	34237.2	12038.6	15909.4	42968.5	24177.7	22752.1	45181.4	26144.6	16017.9	29482.1	11562.8	9281.89	46697.4	58273.6
60391.1	72739.4	7132.14	57178.5	47097.5	9348.98	32910.1	30140.5	31037.4	49702	50322.4	38785.2	16679.9	15081.7	13506.6	15060.5	23420.5	11397	16316	25757.8	28122.3	34026.8	58091.7	47449.4	15700.9	6115.76	32214.3	46159.7	24191.2	29281.7	34557.9	18451.2	22423.8	11886.1	16460.4	16296.5	26174.5	39112.7	28848.4	35953.2	31158.4	15193.5	52295.1	40829.2	10655.7	22038.9	13388.1	8629.53	37514.3	48205.6
62126	66179.7	20442.7	30762.9	30304.1	25436.6	43837.4	42776.1	45009.6	46343.4	32835	22295	19369.2	11970.1	2193.37	12570.5	38471.9	49579.4	35733.9	25154.6	18103.6	22738.1	36381.5	26002.5	43557	29997.3	25385.3	48836.6	28962.4	14058.8	24832.8	22542	12008.9	28899.3	46957.8	32037.2	25433.5	42586.6	54867.5	33678.1	7456.15	33893.7	47098.5	43500.2	20849.8	15609.1	9678.67	2575.22	16818.1	41039.6
64399.9	58313.1	24423.8	9037.32	13850.7	30125.2	36952.5	38265.1	33806.5	23835.1	19742	24787.6	27447.8	16543.1	30923.9	36190.1	32940.9	42347.9	34160.6	14109.9	26765	17972.9	7785.51	16844.7	35688.8	27219.9	1036.31	30767.9	49747.1	43805.4	25272.1	20939.4	20532.1	34631	42069.3	23624.6	15278.4	23955	46871	34999	8610.97	22529.1	13348.8	36630.1	24650.2	16923.2	40426.8	20275.4	36840	65997.9
49226.5	47471.6	20701.2	6493.35	17597.7	34608.6	20916	14341.2	19691.6	6170.47	7632.34	16851.4	31102.1	18927.5	44774.9	64052.6	44843.4	40684.6	35578.5	4414.77	34935.8	28998.8	22694.8	19095.5	35046.6	40924	23200.5	6333.34	29940.2	36207.4	30118.4	19983.7	2891.25	26678.8	31458.6	21713.9	14868.3	25188.9	35857.6	16366.1	24728	36414.4	12360.7	26272.8	21283.9	50962.1	64131.3	23693.8	48282.9	79090
26097.9	23461.3	7810.42	6294.35	19448.3	28628.1	11049.6	9776.78	13010.4	16166	16413.1	11030.9	23628.4	3062.79	45206	75048.9	55371.8	22744.1	11539.5	13011.6	31758.3	13642.7	28976.2	43765.4	64519.5	65787.3	34721.5	11754.6	28578.6	26753.8	29301.3	34845.5	11885.6	22615.9	39393.8	27449.3	1896.8	21205.1	24760.5	18710.4	25800.9	32342.8	20009.2	19764.5	39806.6	66312.2	69723.9	28418.4	37223.6	62366.9
38744.9	30834.6	6449.27	9784.29	22803.6	26774.3	13193.5	32776.1	28417	8289.92	15681	5999.67	16447	18619.3	44193.2	81142.1	73749.8	44037.1	28220	37239.9	32085.2	9533.82	26924.5	39226.8	55287.1	63749.4	47865.5	29601.6	41664.4	38904.7	16439.8	13618.2	21929.4	25576.8	29922.6	11714.3	13356	24812.6	15465.7	14616.8	19519.8	14633.1	20778.3	26794.8	36389.9	44640.7	49430.9	18956.3	35265.3	67262.1
44879.1	47278.7	24846.3	22969	38912.5	36628.3	29024.8	54980.6	53552.8	26311.7	9069.37	10651.3	10489.9	19440.5	30769.5	52287.9	54372	39373.3	30444.4	35059.2	34394.8	21808	8183.38	30839.7	43676.7	43920.9	29416.2	26037.8	47232.4	55902.2	36486.3	20464.6	17753.7	17111.7	19724.2	8586.51	19515.7	23620.9	32799.7	32178.6	20287.5	16991.2	8069.61	33007.7	38737	17111.2	25969.9	23662.2	61779.8	68023.3
36096.7	43688	37560.9	47018.4	54882.7	41815.7	54928.1	68755.9	61806.2	40637.7	19099.1	26285.9	16355	12957.4	31027.1	37479.3	38162	27238.1	15861.4	18436.5	25973.5	33445.6	21063.2	32570.6	57469.9	59709	38440.5	22815.1	53627.2	62329.5	34403.9	20013	23271.6	43279.3	31952.9	35626.5	45159.1	39666.8	47817.9	53088.9	11782.1	31451.8	51581.2	74956.8	69293.2	30549	16492.5	27996.4	50994.8	39514.9
36322.9	35409.6	39360.7	61148.7	67296.2	48142.7	57588.6	62837.5	46097.7	30677.3	33779.9	30574.3	16565.9	9197.99	29636.7	47541.5	27890	15314.6	15192.1	9340.52	14822.7	17047.4	19801.5	41486.8	47945.9	44015.9	34743.6	19911.9	37911.9	36691.5	26700.8	31548.6	39269.9	45464.6	30879.1	33981.7	43737.8	39675.8	39436.1	36458.1	12825.4	41328.3	55243.5	71397.7	60990	48961.9	35509.3	25138.6	36369.9	37068.5
26169.3	33228.3	55278.6	66307.2	65899	55317.5	40707.3	22426	8043.3	13423.2	35892.8	51514	43262.8	32928.6	45296.1	49966.4	17374.9	30740.8	28368.2	9279.46	19586	15938.6	34763.2	63645.4	69179	61847	42721.2	22065.5	16240	26549.3	40025	31920.4	16239.4	48772.2	49002.3	36961.8	39584.5	43910.4	48469.6	33654.3	16400.5	42001.9	33530.7	44759.6	47056.2	30427.2	11641.9	15474.9	31671.7	21931.6
31252	27915.5	39814.2	35129.6	22194	15522	22000.8	12608.6	13295.9	4800.79	38684.9	61862.7	53556.1	36102.2	30209.3	26665.4	16939.2	25614.3	33171.1	20872.6	8347.53	21888.6	17134.4	46037.7	64853.4	61024.2	56432	43276.4	21573.9	1241.06	23925	23228.9	17910.7	44844.8	48826.7	35086.7	26001.8	32435.5	30262.9	7210.16	24386.5	32405.5	13416.1	36722.8	47696.6	28679	5095.97	9522.67	8421.3	18598.3
27117.7	23694.6	24442.2	4267.21	13614.6	24086.6	48358.5	43333.5	19694.2	7191.82	54633.4	69960	48413.6	35318.3	38037.8	36018.5	15757.7	15745	25061.9	9818.52	21930.4	32663.6	25046.7	34249.7	34468	21089.1	36220.4	50479.8	57962.2	40407.4	6724.13	3359.36	20822.5	32609.3	19678.3	18238.2	35966	42107.9	23823.3	28391.7	38591.8	21761.8	8213.61	22376.9	15036.4	18626.8	36793.3	14283.3	28017.5	35234.7
8696.92	17213.4	22573.7	14480.5	22972.7	58648.7	74771.6	46072.3	18573.1	5944.2	45313.9	53475.6	23681.8	13175.7	19062.8	31516.5	25670.6	15080.6	14215.1	24322.9	40329	50119.8	43231.2	19988.6	31040.3	15239.9	14035.9	27440.2	55786.1	63290.5	29343.1	12596.3	8639.32	39932.4	28129.9	24392	50116.7	28035.7	19980.7	35967.6	30424.6	18273.6	10805	5479.98	7929.46	17052.6	41558	20616.6	22538.3	25249.7
22324	5805.92	22258	17861	26048.8	60252.7	75826.7	40807.5	15921.7	14001.2	25305	43727.4	31252.4	18767.1	29504.8	39722	27553.2	10355.2	12135.5	27437.6	39883.6	43412.6	35512.1	12345.7	29229.7	23999	12872.4	19983.3	18017.1	39351.6	27451.3	20587.2	15770.2	35271.7	36067.1	11993.3	35088.2	19705.8	30803.2	27756.1	5472.69	16712.3	26008.1	18996.5	14069.1	28610.2	44489.4	34154.2	31879.4	29325.9
24674.5	8914.77	15565.5	13044.5	18311.5	44132.7	64487.1	44897.7	12260.6	25847.9	38460.7	49117.1	46791.5	42647.4	39394.5	19806	10451.8	16533.8	18761.7	32679.3	22561.1	11691	11855.7	11222.5	12331.9	10703	4009.26	25050.7	31253.5	31512.2	24004.6	2869.95	11654.6	16337.9	39151	34884.4	11845.3	21355.8	31417	39166	32478.2	16946.2	19759.7	11931	23852.5	53892.7	59778.5	29241.9	11038.4	11705
14608.6	4453.97	9102.99	24599.6	43919.6	69972.3	71125.9	32703.7	15627.3	46856.9	68047.6	57654.4	31399.7	16041.5	17010.4	28939.5	22013.1	5629.31	32684.8	37865.2	5019.16	35133.4	39149.2	19388.1	7714.26	12797.7	1931.53	29868	47107.2	48159.2	28715.2	27911.2	40141.9	6534.47	27029.3	30527.9	11263.7	3393.73	14090.9	19901.3	14870.8	20203.6	28643.4	43667.9	41319.6	46052.9	41122.8	20743.9	20710.6	15118.4
33155.6	9494.25	6835.55	31212.6	41286.4	59291.3	57332.8	23000.2	4549.15	35691.4	57463.6	40819.3	13097.3	12298.4	11057.8	36227.7	27438.9	12313.8	22046.7	19072	11983	35964.2	30240.7	16336.2	15389	7590.2	17365	39051.4	39449.1	29440.4	9856.02	30829.7	42517.9	10740.1	21789.4	23990	6081.26	2943.48	5435.8	13700.9	16071.8	23330.6	30511.8	51568.9	55991.5	51711.8	35729.5	14430.5	8919.6	18753.3
34365.3	14810	11618	38959.5	38124.8	48166.7	53630.7	26911.8	12632.1	20409.4	32703.9	16820.1	10053.1	25615.3	11029.3	22824.2	27037.7	12600.2	15773.2	33275.2	19785.6	14105.1	7450.09	8160.39	17667.5	24298.4	33622.5	43314.8	32711.2	23084.4	13981.8	17274	14255.1	7319.23	17166.7	30726.7	31655.4	19330.5	12865.2	24758.7	24313.1	13803.9	8843.78	24009.8	51870.7	60351.8	44856.7	21347.2	14452.9	26657.8
22208.9	16058.2	25498.4	49402.2	40142.7	43481.6	56175.5	27317.9	7057.97	18663.5	29481.8	19797.8	9679.88	15146.2	13451.9	31714.6	35223.4	10140.9	30038.4	39426.5	15939.6	3772.32	6087.66	16777.3	26364.2	34081.7	36604.7	48477.6	49551.8	35870.8	23775.2	14273.5	10530.8	8892	26445.9	14778.9	19822.8	23055.4	12822.4	16419.1	23970.6	21431.5	11807.1	10975	36918.3	57693.1	53093.6	16818.4	31405.2	58542.4
26249.6	15813.4	27742.3	47191.9	37806.5	41196.5	56318.5	45269.2	31703.2	25364.1	33070.9	31326.2	9768.99	6319.85	12714.2	30583.6	38332.9	16180.9	21872	20266.3	9679.88	4394.38	10391.8	15221.3	24168.9	30242.3	33084.4	44861.4	54592.6	43272.3	33085.4	40482.2	31828.8	38337.6	58207.1	34590.1	14239.7	24191.1	23072.7	22041.6	32199.6	27680.5	24461.3	15223.2	28246.5	54659.4	62407.7	25923.9	26444.7	50390.4
52979.4	45568.2	44289.6	48816	39265.6	38257.2	53525	49906	48743.7	51012.4	36535	37303.7	24796.1	27138.2	33248.3	39893	27248.1	12776.9	11751.5	1076.43	9951.43	18047.8	25113.1	26386.5	32629	33295.4	32108.3	28048.1	32058	29135.2	20404.6	29037.3	41913.2	53717.7	59297.7	31665.9	31120.6	34732.1	31280.9	43366.2	45700.7	31978.3	41726.3	29936.3	44413.5	45875.1	40321.4	27926.4	20695.6	26982.8
49891.5	42538.5	31460	22217.4	24390	25279.1	42518.9	49587.3	63274	51937.9	12403	19917.2	31884.2	43783.7	30371.5	17176.8	14518.1	12662.5	13955.5	15566.7	2804.24	19908.7	36110	40563.4	33390.6	15111.8	15980	37615.7	47766.8	38819	30284.9	32118.3	37098.7	34623.4	25837.9	14025.9	8978.83	4965.71	10161.7	35886.5	40014.1	25532.1	31443.2	42359.4	52272.9	41846.8	34128.5	28307.1	4237.68	14822.9
29236.3	30303.8	19236.2	4976.87	7993.94	29069.8	44924.6	44751.1	55217.9	42999.8	4050.08	10201.7	25879.5	49467.2	38841.1	21063.5	17288.9	9144.42	17748.3	28173.4	10425	12728.6	20310.7	23232.6	11631.5	20769.7	19077.8	22060.1	47655	59001.7	57353	39052.7	35771.3	32372.5	12701.8	13807	25018.4	34759.1	14817.4	32079.1	53001.2	19910.8	36611	76662.7	73917.5	30356.2	27818.1	37954.8	18419.9	24738.8
11676.2	4934.22	19814.7	22985.6	18131.1	23539.8	45337	33823.2	24657.7	25121.6	21168.9	24265.1	38076.6	42740.2	26612.5	8488.17	7122.58	17987.2	31590.8	30117.7	26570.4	23320.8	10184.4	27421.1	37121.2	39267.8	23984.7	26219.7	58857.3	60330.9	43227.2	34786.7	37429.4	38919.8	22946.9	25978.4	34651.5	27936.8	22673.4	14619.7	44135.3	23362.7	38854.7	84156	66105.3	8304.43	34808.5	28039.9	19775.4	31912
4918.33	25294.8	9756.87	23178.9	17637.9	13818.2	17044.1	25021.9	33956.7	17045.2	21896.2	28601.9	36953.4	35712.7	26188.7	20658	15753.3	37197.6	62548	60220.1	51983.2	38299.8	25045.1	22523.5	38874.3	49785.2	18716.7	36577.5	66316.4	53931	49318.4	41988.4	59011.1	48464.7	23941.4	24838.7	14633	22428.9	31183.2	18437.5	34511.2	31423.9	22797.4	47901.8	25784	21671.1	30173.3	30463.5	38144	28351.6
2657.59	25694.4	28983.4	23457.9	13982.5	2285.53	7252.89	18211	37942	43571.5	30698.4	22562.2	27952.4	46579.5	58623.8	47893.1	44356.7	53058.7	62411	58675.8	58838.7	54438.8	39220.7	13151.9	29007	24738.9	8575.26	33467.8	48103.2	28752.5	37796.9	17558.6	49402.3	50837.9	32085.8	28709.1	19368.6	8569.15	21832.6	21812.6	35200.1	41347.5	9965.61	22204.9	25181.8	45458.3	51846.6	59929.1	57488.6	15817.4
28125.1	6347.67	19646.6	16770.7	18380.4	17936.1	5073.19	2892.26	12495.4	32332.6	34060.1	33340.4	36094.9	39855.7	54131.5	62402.5	65551.8	60117	50326.3	38495.9	47399.9	46519.5	23158.6	25967.9	26364	28676.2	38711.8	13423.8	7512.77	13924.3	9482.89	14459.7	39085.6	30125.9	31485.3	34377.9	27771	6079.82	34745.5	41883.5	18102.1	12148.3	9720.36	19736.4	14988.8	28663.7	37989.9	51938.2	50129.4	21743.2
38178.9	30497.7	19007.3	16961.9	13144.7	4240.49	10395.8	6385.86	26672.8	34480.6	22944.2	14487.4	17227.1	32122.4	55417	65548.2	68435.9	59181.2	38395.8	20543.2	35129.8	34885.8	14529.6	15463.8	18463.4	28943.4	35911.4	26420.2	16113.5	9590.32	32530	41760.1	27397.8	8958.68	19625.4	34576.2	19712.3	26434.8	54665.7	47408.9	21688.4	9822.62	26507.4	20895	21743.8	30841.8	29394.6	20431.8	28118	30347.6
34359.2	30086.7	31326.5	36507.4	12966.9	26098.7	41159.4	20274.7	22738.7	30616.4	26984.8	21766.7	11033.9	6015.61	26769.6	49462.2	64584.7	58928.8	27953.5	33064.3	42146.9	22452.3	27563.7	26983.7	14409.7	5353.3	18145.8	38301.3	36896.6	15521.9	12992.7	26010.8	27241.2	8860.13	18787.4	23622.5	5502.16	40570.6	44605.1	35210.5	24212.2	16654.5	16158	9718.58	9987.15	19222.8	20186.9	10789.7	19828.3	26052.3
30963.9	19710.9	24410.3	56022.3	33349.5	38174.1	61959	39900.3	20349	32984.3	38238.9	29928	21610.2	27712.2	38441.5	49107.8	57399	46840.8	29276.7	45370.7	43981.3	28208	19364	17359.4	1971.69	20543.2	24707	20962.4	17334	13327.2	21310.3	35856.5	30142.4	8626.83	24470.1	20453.3	12089.9	44161.4	54168.9	44453.1	19985.1	21046.6	22648.5	11774.9	14012.6	29628.6	29372.9	21882.6	20121.1	4961.75
17067.2	15999	24152.8	69405.1	54402.6	34194.7	54676.4	29680.8	12700.7	39897.8	46013.9	30884.9	23630	38766.3	51401	43895.3	28230.7	18106.4	26820.6	33508.3	42433.5	49949.9	41770.2	21952.6	6199.72	30825.2	26470.6	7595.85	12171.1	23860.5	26472.3	24629.3	15281.1	3847.37	9968.29	12380.4	18481.2	44520	52749.7	29814.3	15395.8	33876.3	41341.4	28865.2	31696.2	47664.7	44820.1	30379.2	19546.7	10450.6
8718.77	8315.96	27012.9	50854.5	30995.5	32918	62174.6	51360.8	19427.4	16424.6	40791.6	49650.7	38804.1	7857.47	15237.6	18690.7	20349.5	16670.8	14776.9	14237.3	29740.6	48280.7	48715	14785.5	18970	27956.3	27631.1	21479.2	22642.4	24730.4	8009.17	9986	13511.1	9616.76	19185.4	30289.3	15243.1	26449.2	36390	19193.6	33691.9	59247.1	63698.9	43501.2	60756.7	74075.8	46552.6	23919.7	12003.2	14078.5
14577.2	4364.63	7412.43	31165.6	20851.6	25811.9	63127.1	56753.6	32539.1	21345.5	22164.9	45446.2	51319.5	26593.8	7679.07	18895.4	17310.7	17678.9	33556	35305.5	46952.9	49393.5	32842.4	17932.4	27481.5	39870.6	45315.2	29952.2	31215.2	33392	23786.5	11632.9	26217.7	37999.3	36794.9	23956.1	6773.23	38368.6	33471.9	9607.87	36293.2	52712	64033.5	45555.9	48567.3	48935.4	23288.6	13555.9	25715.1	29279.6
24663.9	22589.9	17038.5	9414.77	22420.6	19823	51920.6	65471.2	54137.7	33272.8	24661.8	40501.4	53090.5	38663	9581.86	15912.5	30307.8	28882.9	14803.9	18508.2	29613.2	24905.8	11613.6	10265.9	16793	40059.6	38498.9	3401.26	21117.4	25651.6	32326.3	18405.3	26915.8	43280.4	40081.4	23823.7	4976.16	35218.9	38970.3	24094.8	28436.9	20838	26010.7	20161.1	39579.5	34905.7	13600.7	11937.2	16470.1	9081.28
31160.4	27209.7	26335.4	19966.7	15313.5	28241.8	53933.1	76265.4	68711.3	36076.2	16056	41913.6	55983.5	39057.3	9765.04	11013.3	16145.8	23075.4	4788.18	14135.7	15017.6	15566.9	11526	23196.6	14111	25841.4	40803.9	15554.3	46342.9	41900.2	39323.9	26435.8	24327.5	41856	44164.8	37195.8	23582.4	17382.8	23645.6	39349.7	47093.7	27692	7061.85	9528	37192.5	53947	29956.5	14356.2	29906.6	6574.39
21819.9	16283.3	24079.8	30020.7	34177	51044.4	73443	80865.6	65697	40414.7	23412.1	14748.8	34886.1	39338.3	26091	11911.3	40488.3	65989	43041.3	16590.7	25420.8	18851.4	13425	21866.5	33712.9	18804.5	22601.7	11061.2	29363.6	20802	19345.9	18611.3	15709.2	40177.1	42922.3	32026	26334.6	28578.9	29141.9	42567	54766.1	42294.5	13563.6	17124.9	11829.4	34339.7	31003.6	12275.3	38392.8	28323.1
11693.9	19316.9	21492.3	28265	25589.1	28542.2	50323.6	56230	46145	44768.8	47713.9	35038.6	31361.7	26578.3	22821.6	27315.3	50496	54603	46143.1	30942	19955.8	15818.3	13233.8	29616	47515.4	43970.7	35642.5	38046.4	39262.1	14839	8643.92	20236.9	24557.5	29986.7	28959.6	12735.9	24451.6	36831.8	35002.5	48649.7	59021.5	45750.8	30631.3	26819.3	27591.7	14070	9866.11	18076.1	30873	23808.8
20154.4	27304.1	29905.2	25496.2	6324.89	16643.1	24392.3	33136.1	27763.4	41489.5	50628.4	41396.8	23006.9	18917.3	35810	48422.3	45450.7	47940.3	43692.5	25579.6	15567.1	15185.1	14651.6	11041.6	33681.1	33642.6	32111.8	38195.6	34631.9	11677.1	14230.5	24003.6	27308	37865.7	27307.3	18012.3	29832	15703.7	3688.08	13459.9	40343	54084.8	51244	28512.9	17423.4	24125.1	21949.5	26616.5	18623.3	9691.09
31813.7	28924.7	26437.8	11113.8	8068.18	14257	10758	14741.5	19835.3	30448.4	35817.3	38931.8	34365.5	27194.7	25153.7	33376.1	45849.9	46606.4	29403.3	9264.81	22277.9	26909.3	31994.2	18764.1	15853.2	28075.9	38069	38990.6	23301	10842.1	23391.3	9606.3	25395.8	44048.7	30529.4	21203.8	21825	8247.24	16631.3	4406.77	7185.77	15084.8	25937.2	14099.3	29490.1	33573.5	10739.7	16759.6	19896.1	34230.9
23859.3	24865.1	24630.1	3192.73	28174.2	35286.6	35015.3	35217.5	23248.7	19843.2	31194.3	39273.4	34146.6	29052.6	26056.8	10882.4	34344.1	35512.3	9453.87	22960	41448.3	36161.7	18568.3	18926.1	32247.5	47628.9	47619.3	39028.1	30126.6	12690	4479.06	15628.2	15045.4	45943.8	60847	35913.1	8368.51	9515.66	14679.4	13287.9	19087.3	19265.4	10669.4	9510.36	17811	19486.7	12007	17722.9	38812.3	45794.5
27854.2	26322.5	26476.2	7389.79	32188.7	38634.2	54605.6	71858.6	42795.1	8979.78	18639	38497.4	29890.2	11599.8	20425	19725.8	5062.93	8509.51	8727.69	34572.1	58152.6	60271.3	38878.7	20285.4	13246.2	34994.6	31332.9	28560.5	40444	42887.6	29495.8	27696.4	4093.04	30126.4	45372.5	34681.1	19556.2	22929.5	37666	32349.6	25265.9	16547.7	6531.58	10748.4	19243.9	8573.63	11060.4	27893.5	45054.6	43815.2
24608.3	23166.1	21230.7	6437.8	13364.8	22416.9	36822.2	54715.3	32010.2	16449	12120.5	3392.8	8749.1	24342	31704.5	28934.2	16180.1	8772.18	26371.7	48959	66711.1	59169.5	40518.4	40940.5	16762.2	23738.5	21856.7	17522.1	26023.5	42254.1	36172	23337.5	18284.4	4113.15	23677.9	26028	18615.2	25807.7	50452.3	51164.4	29290.8	26604	38444	37114.5	21314.5	10540.4	13796.8	26427.5	46345.6	47019.8
29544.1	22299.4	23873.7	17687.2	24084.3	42234.1	30309.3	12751.7	31421.7	27819.1	20475.5	10296.9	4453.29	2561.05	16151.4	31969	28324.6	15048.1	40675.3	66573.9	71998.5	59114.2	35970.5	26917.5	33113.8	29744.5	16602.3	10427.4	23326.8	30563.2	23001.4	23871.1	17545.4	8469.99	16542	6723.12	19192.7	24304.4	39089.4	38279.6	20822.6	20259.7	45654.7	49568.4	19932.1	13935.6	25681.4	21757.9	16172.1	20286.7
13905.5	13206.1	4782.15	15408.2	16800.5	40930.2	50100.5	42014	20449.3	11431.7	7321.22	3597.12	3416.39	7934.62	26999.8	26641.6	6357.07	7127.56	18446.9	48748.6	55199.6	39741.2	23045.9	27507.5	41625.3	23429.7	17934.2	26549.3	7324.12	31840.1	11505.7	43359.8	43090.9	6226.79	35091	30514.5	29547	35774	40707.8	24138.7	2731.6	6751.55	25415.2	33027.3	18741.8	22643.4	42705.7	29366.3	13492.7	22966.7
19074.2	2374.7	21606.4	36964.5	28224.1	11520.7	35603.2	44951.1	38175.6	27708.8	27237.1	14432.7	456.46	21879.9	45438.7	29606.5	19098.8	24222	23313.7	64760.9	73380	43375	993.076	36352.1	49768.9	24401.4	26470.1	47686.7	34469.8	36677.4	19288	24604.9	28344.2	17972	22612	23809.6	23454	38537.8	48929	30575.6	10906	9417.23	25317.1	22850.2	31501.6	11669.8	37551.3	39677.6	43485	30993.7
19993.1	11322.1	15265.3	38687.8	53176.8	12441.7	38919.1	44134.6	56292.6	72975.3	51449.3	15730.3	27735.6	11418.6	38046.2	26428.6	15549.8	30049.4	12579	48844.7	71495.2	52354.4	13031.7	40095.3	54178.6	33681.1	27042	49604.6	50627.5	33063.9	24628.8	16645.3	14473	17064.2	31504.5	28479.1	35614.6	51980.1	42713.7	21049.2	9526.9	19154.8	27509.8	27756.4	36181.2	6880.62	25284.2	22163.8	35924.1	30274.3
4176.75	12192.5	5347.93	44093.7	57104.7	16845.9	39683.4	45190.7	40767.4	48860.4	34410.9	32388.4	35109.2	28635	9355.43	5003.91	13937.1	27329.5	30046.5	34762	48576.5	41845.2	19584.4	18393.5	46988.4	29302.3	31251	41590.9	51092.2	52755.1	24870.4	24351.5	15857.1	16853.1	49766.3	48145.9	40429	34909.3	21047.5	16940.3	9987.78	22160.9	33246.7	62844.4	65472.9	32954.3	32570.4	30601	30388	19307.3
10224.7	5067.21	18315	45952.5	41903.4	8359.68	36675.2	25946.2	18408.8	34131.7	20165.3	12423.2	7778.99	26236.9	34400	11686.7	15156.4	10296.6	27147.8	39413.8	36158.8	17158.7	5162.12	12547.1	24191.7	33218.5	55834.7	53620.4	38106.8	40452.1	39146.2	43278.5	21697.3	14399.6	42679.2	49889.8	43605.2	36935.2	34018.7	38209.6	35656.2	7461.81	44708.5	71934.7	49571.1	10967	22557.5	55007.9	56132.9	22004
2071.32	10307.3	25232.4	36227	21081.9	15642.9	40748	30956.8	1101.35	21077.2	25165.9	27928.4	19295	19770.2	45817.2	41559.4	19044.6	4466.57	22218.9	33825.4	24485.8	10258.8	8374.38	11133.8	21432.8	36317.5	39473.4	41701.6	32489.3	20952.3	48414.5	44615.6	9613.55	21201.1	38996.7	51322.8	51185.1	29444.8	18793	42102.1	69884.9	35393.3	38884.5	51493.5	2616.38	47517.8	32774.8	50903.6	71300.9	43597.6
16686.4	3995.36	15110.1	11646.3	19415.5	35147.4	41855.3	32702.8	18035.2	31219.7	46346.4	41616.1	23435.1	32621.1	51801	44519.2	18628.6	17616.1	23959.3	26895.5	35552.9	32450.8	25053.8	19384.9	24611.2	37982	32905.9	35002.6	36816.7	15219.5	62943.9	54182.6	14625.3	14363.6	15734.5	23902.7	40046.4	40118.1	35305.4	31598.9	47244.9	21779.8	34787.5	40543.8	27240.7	49137.6	37923.5	33856.5	53558.5	42156.6
19188.2	16087.3	12127	7319.78	18214.1	25180.8	23081.1	20942.2	32484.8	51221.6	51422.8	44264.6	30577.2	36312	40608.8	16315.1	11372.3	15683.7	17151.4	11853.8	7446.13	19567.2	22541.8	8676.87	8835.33	31172.4	42778.1	38720.3	21706.4	21971.7	61606.7	56393.2	29364.8	2780.15	24124.1	27726.8	32731.5	40441.8	36320.7	29590.1	21372.1	4141.62	26673.8	35815.1	35105.8	32286.1	25549.7	27061	37452.6	34128.1
25393.4	10542.8	6311.33	6849.75	14315.4	6589.17	12630.4	14354.6	30263.6	48616.6	55270.5	58547.4	45619.9	54385.1	40731.7	15371.2	38683.1	25669	6622.78	648.451	19556.5	24931.7	38359.1	62482.9	54442.1	30277.9	45757.3	31883.4	7934.36	12447.3	33305.9	34918.7	25192.5	11252.9	30626.7	41742	30509.6	22245.7	25671	25386.6	21485.7	16981.1	19002.8	35872.2	39906.2	46572.3	42774.5	36019	36769.7	29607.4
19919.3	5723.57	5297.11	7726.74	8401.89	1440.03	4929.22	5162.25	18015.1	29059.3	48089	59845.7	45817.8	50266.1	41941.1	608.016	21317.8	17614.1	32516.8	14700	23181.6	25505.7	37236.6	63609.6	65112	32988.1	21540.1	38274.4	31139.4	16549.3	23707.2	22961.1	4947.55	13974.4	34209.5	38185.3	24633.6	16435.3	29154.3	32178.4	37368	29431.5	2879.56	11615	30165.1	39976.8	34052.3	27230.7	18941.4	1482.13
36684.1	9719.45	13641.1	26925.5	29320.2	6323.03	15067.7	11014.9	8932.97	16949.5	22483.9	43215.3	47720.6	43855.8	28924.5	16983.6	31103	3288.15	28939.7	21436.6	14664	29166.3	22043.1	40321.7	49895.2	27186.2	7588.27	25492.5	33744	20492.4	1495	5136.54	18850.5	32954.4	42157.5	38417.3	18677.7	21037.5	32524.6	39321.9	44528.3	25770.7	15085.5	22965.9	51914.3	61105.5	47016.2	24029.5	5438.8	17909.6
28127.3	13749	15192	26010	23148	9139.5	14676.5	15402.7	10647.2	9360.94	26087.6	36332.4	30211.7	26707.7	17745.4	27851.9	46803.8	15652.2	24348.8	21369.3	11141.5	27966.1	29809.2	19597.3	35357.5	43126.3	36087.1	26594.2	19236.1	19811.3	20825.1	23934	28882.9	31536.9	48439	58603.1	54979	30124.2	18485.8	13155	20032.2	20871.8	37274.5	11787.6	34443.3	30766.6	30194.8	37935.8	32842.8	42628.4
26588.6	24186.3	22970.6	24717.1	17259.5	14126.4	17252.2	5542.84	13728.8	25250.9	31812.1	28786.6	21478	21712.4	22208.5	40495.6	63192.5	42086.2	21823.1	26879.3	6246.15	22990.6	24751.1	13135.1	38154.1	49182.8	46554.8	39480	34594.7	36539.7	43908.6	36442.4	17335.1	14399.5	41674.4	57148.5	61171.7	44972.7	24000.4	13133.9	14949.1	22900.2	47663	26229	21660.2	29636.3	944.498	20695.2	23364.6	25915.7
34517.3	44773.1	32308.8	10015.9	6434.75	22195.6	45510.9	37086.9	5122.34	42508.6	49062.6	30786.3	26333.5	26958.8	26893.7	22849.5	34022.1	34303.8	17600.7	20623.2	6487.35	22453.6	16981.9	26974.8	58775.4	49121.1	31447.1	28018.5	33758.3	38854.2	42610.4	29932.5	3183.97	19118	38546.2	43867.9	41920.2	40067.7	40974.1	37649.8	22428.7	36046.5	62860.4	39840	25232.7	40584.1	21814.7	9750.1	14007.2	9265.72
29027.6	20838	10415.8	10039.4	20228.2	29345.8	31126.5	33478.7	22415.2	30679.2	59197.6	43003.5	14317.5	35675	26291.4	29035	16549.8	24736.9	27267.6	27478.9	25878.4	37111.4	41438	20465.3	13763.4	39596.7	58980.8	59491.6	47709.9	24049.5	23443.2	34384.3	5950.01	16652.1	31632.8	38085.4	36564	24663.9	22081.5	27743.2	20682.8	52904.2	68613.4	38969.7	35448.8	35985.5	9198.92	21295	25984.6	17858.2
19366.4	2108.62	8639.47	26843	32471.2	27161.5	21570.5	26129	22212.6	22183.3	51469.1	40185.9	1908.91	24381.1	4007.15	19204.7	14545.7	25191.1	26792.7	29242.6	34646.7	48182.1	47788.8	46661.7	37273.6	16549.1	40442.3	57954	42301.4	14491.1	28428.4	30736.2	8057.32	23118.3	39325.6	38711.1	27050.7	16627.3	8061.67	26575.9	25844.4	61311.7	65206.9	26745.7	25643.5	22379.3	5246.71	14135.7	14940.3	6265.38
29707.1	10627.7	8361.63	9915.35	23391.9	18676.3	22284.5	31462.5	14478.2	32929.9	34603.2	24541.1	17098.2	14949.8	17242.9	31123.6	18256.1	17565.3	34245.4	33058.3	24105.2	16319.7	27828.6	42467.3	50863.9	34507.6	11433.7	36370.4	30019.4	50797.6	60788.5	48655.6	19692.5	17026.6	37611.8	27532.7	34137.9	30011.1	15378.1	31865.9	35050.7	55052.6	44345.8	28996.9	35782.7	18652.6	9895.8	15553.6	23075	30220.9
37403.2	23578.9	15656	6127.96	21256.7	20934.1	15177	22369.2	25107.3	30072.6	16449.9	17372.5	27063.2	17875.5	17038.4	26175.7	13402.8	18693.9	25424.8	14664.6	7817.94	13875.3	22894.4	19840.5	28821.1	28978	4567.99	21006.8	32806.9	65829.9	82079.3	63531.9	14361.8	31601.4	39210.5	9894.77	14202.2	9192.64	11565	18426.3	32858	40294.4	21657.8	14008.2	36507.4	28296.2	14567.6	13367.2	23439.6	27117
45645.8	40978	24069.3	19459.3	24495.2	5269.93	19044.1	18477.2	20281	25583.6	19850.8	20428.3	33836.5	19850.3	13492.2	23015.4	10437.5	13094.1	2199.22	21579.5	23335.2	9258.63	3980.04	8683.29	11950.4	6026.87	5853.57	15660.3	43628.9	62597.1	64174.9	46375	8455.54	29921.5	44188.9	24409.2	24232.4	14353.3	33995.7	41403.5	30131	36734.8	28108.7	18280.1	23235.4	9496	1897.18	8850.91	15665.8	11359.3
36938	43990.2	38907.5	34254.8	22057.3	4455.6	10822.7	7323.19	9030.17	6964.28	7107.45	12192.9	12013.8	5730.01	25572.1	17087.9	8539.53	16045.8	21156.7	21918.6	42423.2	46944.6	30282.1	18645.4	15576.4	4245.63	4085.73	16502.7	33154.9	39669.2	41191.6	32676.5	17837.3	19510.6	35407	26088.4	15119.4	6824.42	43466.5	54780.3	31258.7	33293.9	34696	32486.6	21958.1	1982.25	17987.1	31459.2	33070.1	21759.9
24701.9	41013.4	32358.3	28693.4	22014.5	15002.5	15929.9	3824.14	17827.7	18303.4	12776.2	14433.4	20165.8	26930	31584.6	31886.1	33123.6	26654	10540	22825.7	41301.7	43167.1	19497	21975.4	23744	11290	25733.2	11909.7	30714	35088	25430	28287.7	31252.3	12726.6	11839.1	9126.91	9942.49	14197.9	32420.4	31000.6	11770.8	22871.1	16432.8	24847.7	22771.4	1201.33	20185.8	20138.7	44327.4	55535.4
29126.7	33938.2	27235.9	28122.9	21552.6	8992.91	2864.39	14912.9	25843.7	19510.3	5427.35	3096.94	24524.7	42392.5	36367.7	27661.6	24400.2	9521.43	10795.4	19049.8	16945.5	10317.5	14789.2	41362	46498.1	37000.4	59289.5	44572.7	15851.3	22417.2	26171	31090.7	33722.4	23708.1	8934.16	12920.8	24927.4	17690.8	18350.3	19655	17655.5	31825.4	14719.1	12382.6	9321.88	14510.5	10580.6	24922	50609.7	44339.2
31755.1	13877.3	10253	4351.28	6277.47	9333.33	35312.8	47860.2	43331.8	33978	11077.9	8571.35	18715.5	40366.6	33195.1	29911.4	35025.8	24215.1	7464.28	13400.5	22573.1	25238.9	34984.8	47943.2	44777.7	17476.2	43244.4	54345.6	31586.1	9357.4	20208.6	36994	38542.3	12562.5	9947.21	15163.4	26164.8	13293.7	12388.4	28509.4	32028.8	39196.6	45368.1	39365.1	25642.5	8306.15	15804.3	30097.6	36986.8	35434.3
6209.32	17750	31150.7	18633.5	15820	32344.1	53387.9	54872.7	58503.4	48620.4	6398.47	29861.8	7191.52	38307.7	34409	31894.3	37475	41447.4	19241.4	9341.02	26784.1	35250.2	16159.2	17304.8	18658.6	21062.8	47907.3	42292.5	37755.8	26423.6	20600.9	35800.1	32303.8	10762.9	25255	5681.21	37806.7	31286.9	17106.4	27593.9	4558.12	33598.3	53276.3	60791.1	45306.5	23375.8	26992.9	34982.1	30356.4	24759.5
10170.6	26110	43073.6	29913.3	37448.3	42311	49714	44708.9	39848.2	31203.2	14965.2	30396.8	8760.62	43916.4	32305.4	16687.2	11553.7	21681.7	13539.1	11679.4	1018.09	11063.7	9645.27	23991.5	8175.34	42990	55835.4	28388.3	46154.2	62827.2	47461.1	28318.4	36099.5	17918.7	21684.7	7537.69	43138.2	38945.4	16288.3	13222.6	24836.1	52016.2	38822.6	27012.3	35130.4	35571.6	38029.8	31290.5	12556.9	18996.1
20687.1	24550.4	32359.4	11215.7	18984.8	25473.4	33359.8	22103.1	10536.4	24182.5	25729.8	32749.3	16254.9	28442.6	31543.2	13981.4	20086.2	25574	19404.9	5025.75	8832.23	15712.8	18760.4	16187.3	13093.5	49242	56154.3	37759.1	47268.5	47145.7	26210.6	12113.5	24681.7	8932.33	9405.54	11256.3	47524.3	36481.7	13667.3	19793.9	28050	58694.3	47829.4	14636	11880.4	21391.8	23607.3	44469	35771.8	18126.2
31580.2	19022.4	4668.27	12473.1	19067.2	11553.1	12898.5	20149.8	9033.31	17213.9	35771.4	48508.2	45499.2	28391.7	24696.6	31303.8	39924.7	42655.6	29445.7	15150.2	18500.6	24758.6	26464.4	20862.7	24945.4	44447.2	52481.5	46243	26170.9	9046.92	15144.2	22145.4	28140.4	15184.9	4107.56	14610.5	30770.1	14030	34745.9	52951	12123.6	42241	54933.8	26598.4	13974.9	1672.49	25852.6	63677.6	67251.7	38697.8
39466.4	25247.3	14983.8	26779.1	31478.7	21319.4	10972.4	17136	10186.2	32590	36023	33030.2	32490.5	24890.3	49508.1	45991.3	30776	25508.9	19177.8	3553.54	4268.07	2141.27	13048.6	25332.9	36551.4	44229.3	50878.3	47433.6	24789.6	2550.96	10618.3	13756.9	17278.7	10655.7	4494.6	6203.24	8352.85	15693.4	45804.7	52691.6	20985.1	25939.5	53013.9	44957.8	35736.6	13004.2	33745.1	57739.6	66159.8	40312
45305.2	34448.8	18778.9	17511.8	32912.9	31985.3	9342.11	7670.14	11618.7	28780.5	27630.2	13521	9520.42	35390.7	72572.8	58631.2	29297.6	39422.2	30399.7	9233.51	8024.19	7121.6	13119	30190.5	45036.7	43017.6	33379.1	31144.5	23212.9	14513.1	9946.98	21623.8	27308.9	20710	18188.7	20070.4	16394.8	19582.5	52848.1	56322.4	22742.4	12146.6	33670	46493.3	43279	23879.4	30336.8	38027.7	41476.8	39464
37355.8	31041.3	18135.6	12976.6	20460.2	15468.4	17626.6	22015.2	17410.2	7172.99	8218.71	15658.7	39818.6	39745.1	40081.4	47456.2	27053.3	52748.8	49901.1	33749.6	33883.9	24743	10066.2	20092	31738.1	18571.7	3819.75	21357.9	35514.9	37493.4	31601.5	17952.2	40648.6	25186.4	11519.2	20305	16717.1	24704.1	31347.9	24525	20732.8	8028.94	25847.8	34372.9	30456.3	21883.6	29778.1	42412	48394	41018.2
19659.6	16984	14331.3	7742.85	1467.82	7007.32	14298	20847.5	18181.3	11977.7	9441.18	24597.6	54931	48621.3	25503.5	38662.9	23042.2	57130.3	68956	65269.3	65363.5	51211	17501.6	15704.4	31919.2	27356.9	8334.04	7082.39	21777.9	45919.3	50651.6	22991.7	38812.1	16006.5	32378.9	39338.9	20646.4	17634.7	14053	5295.66	12368.7	15577.1	26256.4	26481.8	21323.6	17081.5	21614.2	32017.9	46204	47731.9
30327.1	25731.7	5875.78	13591.2	6603.72	13413.2	2746.28	32843.1	39016.5	18390.6	15638.4	15121.2	18741	42955.6	33590.6	19668.4	11532.4	52516.9	72510.7	58809	32271.2	10838.4	11688.5	11113.5	11350.2	17840.9	20086.1	26612.6	33379.7	41303.1	40404.2	12133.5	17268.2	7982.53	28802.8	40987.7	29889.2	17179.8	18033	28147.6	22956.2	5819.59	16113.4	25566.3	26289.4	20143.7	14763.4	15277.6	26196.4	34312.8
34823.2	38887.6	31180.7	13974	11955.2	26073.7	24718.1	9648.35	18962.3	12299.4	31808.9	36590.1	10368.1	36244.5	41980.8	21119.7	10262.6	29979	60188.2	54777.8	28031.7	39464.5	29646.7	11933.9	14511.1	11949.9	36713.5	44554	33695.5	43306.3	42108.8	24812.5	2365.59	17222.5	28615.1	34182.6	47319.1	45967.5	24333	17666.9	13641.5	28727.7	18440.2	17127	25127.9	9760.01	7369.19	9244.16	20516.4	15433.8
33440	26212.5	22163.9	15398.9	16422.3	16005.3	24928.1	28676.2	14861.7	23493.7	48442.7	63075.1	45327.4	28514.7	48282.1	33964.1	1606.64	19019.6	36462.1	43457.3	11423.3	22113.8	23564.8	14275.7	20942	31428.9	48251.7	43528.6	29236.9	45960.8	43977.1	27807.3	16681.2	46214.5	57127.2	37719.5	33496.1	27891.5	8748.92	36090.6	24509.6	25479.9	23018.9	26944	42039.2	13216.5	17455.6	23861.9	43627.1	33793.6
36337.4	21606.1	10830.2	27047.1	34223.9	20199.4	13691.3	17900.4	31617.4	43520.4	47390.1	39600.3	29543.6	21910.8	27285.8	15927.6	22845.8	31475.1	33444.5	31643.2	22479.3	6009.63	9558.73	6179.64	21454.1	27019.8	19688.5	12556	27928.2	71547.5	61876.9	31064.1	25106.1	15179.4	20403.7	10609.6	11312.5	15160.1	11782.5	31810.6	29887.7	30298.6	35962.5	14765.6	24348.5	22442	16235.8	10387.3	25941.2	36964
30147.5	16630.9	17527.6	35810.7	45096.8	40823.6	34017.3	22649.6	22722.4	33500.9	37797.6	22111.1	2112.31	14178.9	9168.28	23460.1	22757.4	23747.4	40008.1	34106.9	23321.8	15892.5	11425.4	18911	3559.12	15776.4	15469.1	34190.5	37656	56676.4	46024.6	20832	18127.5	28605.7	53524.9	33809.4	10251.2	17385.9	7774.8	28602.9	37331.8	48842.8	49272.7	36158.3	11834.6	15409.9	36705.3	52901.9	39376.7	40219.2
28891.1	9711.68	22075.1	36927.5	28222	44469.2	64167.4	51174.6	22933	19012.6	34432.6	14588.3	20197	30969.7	12091.5	9403.93	12156.8	24820.4	37499.6	19258.8	12349.7	24814.7	18123.4	27102.3	30380.6	26674.6	21178.1	38283.6	50100.3	33768.4	18664	7864.48	17283.6	24426.6	45413.1	32680.3	13110.4	21490.9	22920.3	32236.4	26617.4	59392.3	75253.6	58129.8	22547.5	7905.32	30749.2	63930.8	65340.9	38499.6
53912.3	31035.7	26989.5	35185.4	17222.6	48244.6	60305.2	44278.8	30948.4	32612.8	35300.9	3714.78	37449.1	47768.2	26668.8	19702.1	17311.4	12244.2	31546.2	33226.7	17915.1	24950.4	14141.9	30850	47079.3	32282.7	10634.8	28098.9	50008.1	24840.5	20666.9	30989.2	17668.4	26914.7	42773.9	40816.6	27082.8	19657.1	4042.41	9251.91	18608.2	44094.7	58180.2	48224.6	24837.6	5504.98	16808.5	55929.8	69983.9	43604.2
47822.1	26510	14547.5	11858.3	9076.96	25648.7	22680	7858.13	8212.18	20403.3	12851.3	18786.2	9584.49	32614.6	47454.3	34211.9	16857.3	20110.1	32533.7	38784.4	34070.7	37124.8	28454.4	38910.9	44843.8	24771.7	6038.25	10282.1	6496.88	4019.89	17221.9	20379.6	13873.3	32471.8	53148.4	44216.5	14377.5	26843.7	16188.1	18652.8	18147.7	23286.9	52820.1	53641.9	30870.4	11087.3	12216.9	30356.3	38614.1	33032.6
21981.8	11369.9	14558.2	14617.3	8231.89	12455.8	7910.2	8840.32	18123	14778.9	17920.6	27098.6	22845.4	27510.5	42880.1	34386.9	13305.6	30182.2	38831.7	30740.4	41273.2	48586	34153.6	24007.4	25697.1	22502.4	11202.7	3316.64	8698.18	5847.66	11639	25164.4	28584.9	26902.1	30186.5	25565.1	15267.1	34476.7	6150.06	37502	39102.6	16346.1	43874	45509.4	18651.8	12069.3	8010.99	18063.8	22112.9	25809.7
21263.2	12335.1	11621	21113.7	20976.5	17667.8	10262.5	3491.4	9809.15	5851.61	9631.47	21451.6	17022.3	11186.3	33661	25151.4	16639.5	61205.8	80096.7	51239.7	25734.7	39796.1	27574.6	18221.2	14811	9940.76	26370.4	24410.4	28842.6	9893.51	21944.7	29715.4	28910.8	25782.2	14901	9305.33	17768.1	35826.9	39870.8	30789.7	31854.5	37033.2	26274.7	12292.8	5588.17	19539.4	21161.2	33788.2	31918.6	10722.2
29123.2	20549.6	27049.5	23723.3	12247.7	7878.06	9949.59	10006.3	12807.8	18096.2	26237.3	24406.4	16061.8	16460.1	8777.84	24267.6	16993.8	18668.1	37888.1	35988.8	22729.3	12197.1	16550.3	28511.2	19342.1	6410.31	14077.3	32954.1	35350.7	17883.8	19359.2	14805.9	9098.92	13819.6	10655.9	8315.09	23528.9	55396.5	60935.8	35805.7	17379.5	37609.8	19437.9	25154.8	10226.3	29595.6	24094	10867.2	15991.1	459.666
35499	23845.6	29191.9	35934.6	23845.5	10793.9	13531.3	9524.36	22298.6	23157.7	17199.2	13267.8	45357.3	47232.5	39166.4	33829.1	13954.6	14272.8	17662.6	30608.3	50460	30964.5	26554.4	37654	10616.5	13187.9	17122.6	26521.2	28345.6	25491.8	33698.2	33909.6	9931.87	21260.1	22505.4	7646.84	4051.1	20391.3	24243.9	18124.7	28892.5	39055.4	32946.9	25632.4	7404.36	17315.5	17195.5	14885.5	14409.2	10890.5
28035.4	16242.5	18437	37536.3	39641.6	26932.4	10631.2	18586.8	12964.5	1400.52	26420.5	37859.4	51671.6	62120.8	49499.6	32489.9	33392.5	29960.9	10590.6	33082.5	45151.9	17532.1	30399.6	51102.3	26572.7	16926.6	42837.7	36599.9	18965.6	15294	46715	52529	33248.9	46580.4	38067.1	5970.45	24432.2	15976	11428	28594.7	60075.8	63966.6	47223.9	47745.5	40404.8	28353.7	14183.6	11570.3	17165.5	20170.3
22667.5	21926.4	26666.7	29669.6	21292.8	10169.3	13582.6	19059.8	4740.37	28567.7	44281.1	30314.2	43108.6	70335.6	61723.2	46492.8	36687.2	24108.9	22234.6	36285.4	33960.4	19698.8	36048.1	44029.8	27961.1	11930.1	35300.6	33760.1	17375.1	7518.26	19402.5	28755	23738.4	52864.2	57592.8	25973.8	15250.9	18113	8200.56	28841.8	77792.1	90023.8	63814.7	59325.9	50176.2	31508.4	11678.3	10349.4	19967.3	37161.4
22218.6	24680.9	31606.1	25291.2	19103.6	7443.07	19838.3	22707.5	11314.4	37242.4	30004.2	3775.97	34556.7	46543.1	44432.5	36063.7	17338.5	6152.49	24259.8	31335.6	29275	22504.1	39791.5	51835.8	34893.8	27772.6	25553	5463.94	8449.02	30981.8	33718.7	32350.3	22207.2	21756.9	42858	25456.4	27142.5	37606.9	21831.4	18659.3	66065.5	78149.9	43722.7	34238.3	26796.7	15869.1	37443.9	27634.1	16537.8	32586.1
27284.5	31260.3	10334.5	21394.3	24487.8	3785.5	23285.3	13135.8	20596.1	40637.2	34612.3	22969.8	27738.2	27164.1	28378.1	30878.2	28785.9	19011.6	22308	26318.8	20259.7	9898.19	11763	33965.7	40536	30848.8	24282.7	18639.8	11744	32343.5	37557.5	17599.8	14409.3	23114.2	29982.5	15662.8	18772.8	36539.6	34154.7	28078.3	42979.7	48349.8	37426.2	35658.6	35074.1	13851.6	20960.6	23468.4	16055.1	49181
23389.5	38313.9	30951	34255.7	32802.5	16658.4	25960.1	27750.3	19475.3	33468.8	52119.8	47267.3	30050.4	21216.5	17502.3	13411.7	14783.6	18153.7	29820.3	38330	29512.4	23753.2	18712.8	27594.5	31781.4	24731.8	33923.2	39809.6	23760.8	27204.3	48518.8	38683.8	11476.6	18188.9	19590.4	21874.8	44601.3	48374.2	41751.3	43108	43193.7	31732.7	33418.4	48302	56244.9	34108	10771.9	5833.15	31660.8	62440.9
28735	27090.2	17054.4	19048.7	20721.9	5108.27	25238.6	29076.2	13849.6	9952.16	28981.8	39327.6	38207.4	30065.7	19844.9	19044.5	26703.9	27231.6	28447.5	21698.5	17752.8	20090.6	18025.4	18453.4	22997.7	20481.7	25690.4	34153.2	28951.6	9092.4	41858.1	52710	15075.9	28707.5	34410.7	15407.7	36839.2	61622.6	60532.7	51635	33865.6	10025.1	13921.8	18828.8	40806.3	30998.2	10158.4	9733.11	26095.9	37684.9
10069.8	12647.3	22210.4	31925.1	13430.8	12225.6	25741.2	18667.9	11946.5	10988.2	1515.12	17437.1	25786.9	32169.1	13846.8	27714	38927.5	18792.9	9913.66	3784.59	12530.6	12295.4	1120.97	20748.1	36425.4	36113.2	33773.9	47371.7	47572.1	20032	31596.4	37384.8	7204.94	45739.4	32980.9	16933.4	11331.7	46781.7	53298.4	54403.9	40806.2	6928.5	14856.4	16582.1	28370.1	35964	21644.6	16393.7	13875.1	39389.7
11119.1	15636.7	28545.7	35408.8	14958.7	9713.56	17323.5	15753.3	15559.5	10444.6	5461.53	15919.3	28703.8	31879.9	5646.74	44498.6	61533.1	38089.5	8674.32	12494.5	26477.2	23281.3	9503.18	40698.1	56809.8	37141.8	20106.8	37230.4	46156	36367.8	8804.61	15772.3	20091.4	29162.4	17700.6	22731	2896.39	48786.6	55391.8	30815.2	41813	28608	6872.67	19355.1	9718.64	39882.2	33477.2	15190	23253.3	41948
16969.6	10206	20194.7	27376.9	14809.2	7554	4880.22	10036.3	26608.5	21235	28137.1	46654.8	39408.8	43622.2	45046	58427.7	74019.9	76894	55875.6	29379	30785.4	28895.3	7431.97	36808.9	48504.2	17396	39575.8	52828	39201.8	26668.7	12840	10034.1	17625.9	9639.44	17298.6	12785.4	17721.8	40002.5	38205	15143	32658	30986.4	6590.42	22162.1	32895.3	24395.8	7556.57	6378.48	32580.9	47427.5
9611.66	18580	28758.5	21551.6	18654.1	28782	26777	26002.6	44055.8	56617.1	47036.8	37166.6	30116.9	57247.5	43557.9	49034.8	51682.3	41083.4	44700.3	24160.7	41874.7	50819.3	26528.7	29931.6	31918.7	12114	56325.6	79416.2	54824.2	13008.3	8219.31	10483.1	16636.5	3605.91	25314.4	46182.6	49561.7	36343	25814.7	28392.9	55508.1	42124.3	15891.3	14574	6537.38	33143.7	46888.5	30545.9	10871.3	22261.3
13182.7	24992.9	16004.2	12077.1	20613.5	22431.1	21537.3	27676.5	34846.8	40397.7	28468.6	23562.5	31971.3	48825.1	28091.5	40253.8	52332.4	20851	3072.22	21219	54741.2	51617.3	36280.1	44313.4	25351.8	1923.42	41493.1	76028.5	52074.2	12087	4467.1	12499.6	4412.61	17734.8	17730.3	37339	45963.1	13906.6	17220.5	17675.6	42817.1	39285.5	28025.7	34248	42063.5	53336.2	56929	39507	3951.57	27046.4
7243.47	12008.3	18834.4	3358.24	23325.6	22299.5	7907.8	8071.14	23913	35258	26723.9	20549	46570.3	52898.3	26673.3	17714.6	33927.4	16906.5	4865.07	14726.2	40468.9	30552	17241.5	47562.9	46447.3	27514.1	23965.1	55119.3	46854.3	35147.4	38379	36271.6	10072.9	18252	23612.1	11487.7	22471.6	8358.27	26580.8	42579.3	36902	14761.8	21966.9	34981.9	32565.1	20023.1	35161.6	35965.2	1611.92	25137.3
24583.6	32075.7	20249.5	8044.05	23662.7	23206.1	14075.1	21761	26763.6	31559.7	25260.1	22973.6	44544.2	38081.7	11008.4	32097.7	37073.4	21779	8199.76	13631.6	38171.5	34740.2	5428.78	42276.4	50394.5	28959.3	8821.6	24096.2	31389.6	56611.5	55357.8	37953.7	10419.2	13396.3	8509.67	13586.2	32952.9	38975.9	11115.5	27472.1	44109.7	40533.6	23772.6	7669.17	11787.1	14578.3	25837.7	27474.2	5343.33	10068.5
32214.8	38365.4	33424.3	15207.4	5078.49	17975	25093.7	26510.6	15149.2	5423.46	1824.1	17021.4	26640.5	31170.6	29746.8	28310.8	29922.8	22394.8	12939.7	21274	50918	52538.1	22799.2	32985.8	39332.9	23788.6	17965	18695.5	43771.3	57836.1	50560.1	28100.5	1778.29	15427.4	29927.2	29146.9	26610.3	32452.6	33676.7	13408.3	39397.6	59181.8	29637.3	11290	30951.1	23044.7	7350.99	3628.16	21914.9	18053.2
50802.1	42813.3	18503.9	3467.79	15393.5	22681.8	28969.7	27997.7	11194.2	21110.9	18213.6	10457.6	5940.38	5090.65	14808.5	18685.9	28311.2	28538.7	14088.8	37716.3	47450	44952.1	25198.5	15512.5	17759.4	23722.3	18081.6	17396.7	42553.3	51893.5	56843.8	50285	19811.2	19511.5	37712.6	22358	18520.5	23883.9	32928	39865.8	41305.9	28853.4	8127.55	11110.9	13202.3	19350.8	27038.6	30561.9	47565.5	33821.1
48020.3	34680.6	28775.6	32735.6	20569.7	28475.7	48654.4	47090.3	17451.4	17377.3	22160.7	17403.3	13418	31809	22824.8	24783.8	28831.8	20882.9	19808.3	24492.2	21651.4	28333.8	35074.2	23872.4	6338.82	28833.1	41278.3	37692.4	24109.8	24490.6	39599.4	60047.9	25301.5	32018	45284.3	13309.9	37818	31467.7	36667.7	66412.4	60604.8	26175.3	13224	24779.7	11602.4	26665.4	43136.2	41163	53300.2	35395.7
6828.28	21632.4	24043.2	31300.3	20023.7	10148.9	37981.9	46599.8	18561.1	31552.1	36103.4	11840.9	28193.2	41279.7	27130.3	15452.4	33883.2	31761.9	24131.6	27938.4	13715.9	12166.2	23920.6	18458.2	15892.4	34880.6	59580.6	49453.6	17850.6	11247.8	19481.8	37849.6	21144.2	21413	34682.7	14263.9	29247.5	30028.8	23095	59748.9	66369.5	49976.6	18761.6	17611.7	12399.5	16880.7	29400.1	18534.7	35658.1	51102.8
12469.3	22520.2	38317.1	38506.3	25596.1	12177.9	11695.1	23572.1	25402.1	42682.9	34319	34990.7	71276.8	60771.8	18945.7	20254.4	35017.9	30678.8	19307.4	4899.3	11567.6	12741.7	14046.8	5559.87	28167	35115.8	39233.1	37122	22318.3	14911.8	41990.2	43122.1	18612.1	25358.7	35183	21133.9	11160.5	28004.2	25540.4	14131.9	26404.2	47056.2	51243.3	43645.8	21258.8	14608.6	21310.5	22399.3	19686	47309.9
14883.8	14678.1	35640.5	42682.6	33418.9	13672.5	25260.8	33418.3	31786.5	31600.7	23684.3	39632.8	65294.5	43799.7	3631.29	23109.5	27840.1	37343.4	32911	8502.56	12349.2	5927.72	7227.12	8802.82	22747.9	23114.8	6984.8	21493.4	28453.4	9981.1	26515.3	20821.9	12739.9	6822.6	32443.5	35078.7	21298	25555.8	50613	49289.9	12897.2	27498.7	44649	43454.9	20858.4	20731.1	33181	18589.5	18108.2	31241.8
20598.7	9771.12	26751.7	22869.6	12408.2	8742.85	24257.1	36827	49997.2	39278.2	11945.4	24053.3	16489.4	20545.2	18471.5	4017.43	20333.5	18635.6	20180	15195.9	4291.57	13718.2	14235.4	1585.32	16915.9	40737.4	54204.3	23864.6	37009.1	52964.2	10476.6	23476.1	10593.8	8997.3	21104	30496.1	34132.2	27131	55555.8	57769.6	23951.5	9404.36	34592.8	57561.6	48778.4	33576.6	19207.5	10148.1	17555.4	25356.1
30087.1	15621.6	12010.4	17230.3	6540.24	19779.7	22123	25990.3	37537	17587.9	41528	56756.9	16880.3	28241	26207	4381.49	18789.9	12221.6	17421.9	14207.9	20461.5	25752.8	13795.8	2746.54	11467.1	36997.3	58601.3	39000.9	24189.8	47461.1	14115.1	20739.1	22705.4	15588.8	20561.5	21863.6	43746.7	36968.8	6428.19	37547.8	33046.2	17054.6	17099.4	45130.2	45178	29109.7	24598.7	24432.2	26040.3	26700.7
19072.7	23341.3	14636.1	13884.4	18686.3	8609.44	23990.2	38487.6	46027	14317	46628.6	54207.8	16209.9	20490.5	33229.5	27591.2	21274.7	10817.5	15177.6	13191.9	25407.3	33147.5	20440.8	15797.1	7813.86	22165.4	41703.1	43258.1	16873.8	16792.7	19331.2	7512.47	41266.8	64218	57844.1	41451.3	46166.4	60279.3	41638.1	11664.2	8417.22	35783.9	33118.7	15438.3	36411	29848.9	24681.7	38128.4	37341.9	24821.4
15580.5	31490.1	21877.9	31108.4	36529.8	13932.8	31504.7	54027.2	53533.1	14516.2	38866	32103.3	11846.8	12415.5	33771.2	52183.8	15509.7	28987.5	34316.2	13046.1	42180.6	34020.7	24499.4	35991.3	20622.2	14628.5	23134.9	33450	39343.1	11611.7	21015.1	10396.8	37655.1	73928.7	62548.4	32197.1	25800.4	44402.1	42732.4	28929.4	30513.2	52495.5	50662.5	25998.2	27076.1	25738.8	21937.6	26770.7	32909.7	21405.3
10521.7	10134.1	5429.11	4530.48	14288.9	15400.1	41918.2	46576.1	46833.8	16389.2	26586.6	32448.3	16535.5	13773.2	25157.3	38379.5	11375.6	21839.7	33893.2	8405.99	36632.8	25920.5	27629.2	47943.7	30937.9	17798.8	13656.5	21130.7	42454.3	30129.6	13773	25664.3	3619.95	37609.7	32950.1	11102.3	8221.91	32833.7	51352.7	51954.9	33681.4	22737.9	25158.9	26157.6	16188.5	12377.7	30705.2	41925	47212.2	38084.9
25767.2	24112.1	6004.97	8675.66	8076.93	34327.2	47776.1	41372.5	30973	10791.3	16684.4	23627	22364.5	26068.2	24968	17907.2	5697.27	16983.8	34380.1	18186.3	19735.7	17594.9	29694.8	65977.6	48025.8	15218.9	7679.25	4810.77	23328.1	42359.9	21313.8	40500.5	41155.3	31391.5	31351.4	4706.75	30200.4	7383.9	43390.9	59136	31905.3	7604.02	14465.3	35486.9	40333.4	24999.9	51890.8	57045.8	28221.4	4915.06
38976.9	35153.5	20384.5	15889.4	3551.29	34441.5	42062.3	31840.1	11006.6	10658.9	12900.2	19552.2	22303.8	5593.81	6262.08	16861.6	18354.8	14306	37488.5	24927	15876.9	19608.1	22124.1	64714.4	62933.2	39603.8	20203.7	9193.07	19956.1	38944.8	26022.4	35127.9	37803.3	15629.9	16748.7	31757	52034.1	35032.1	22184.6	46935.7	19521.1	18747.1	17101.6	41984.6	58418.2	22309.1	34443.4	34242.4	19282.1	8894.35
19683.3	18575.4	18394.7	19962.9	14325.4	21094	21850	15589	21253.4	7623.35	3495.04	14489.3	25693.6	9374.37	30250.6	27443.1	21566.3	26041.5	39559.7	32870.2	7283.54	25235.9	9944.27	43834.6	56509.4	48382	37233.9	27143.4	5859.19	16062.8	11045.2	10093.9	19324.4	29081	19998.3	24238.9	37299.7	35883.4	19613.5	7501.8	18391.1	40059.2	29958.2	34574.9	47854.5	29603.4	9152.61	38328.1	43554.5	19245.5
10430.8	21966.6	11012	11277.4	13857.8	29202.9	39828.5	23813.8	23750.5	19534.9	12695.5	10441.5	24565.5	27379.7	46434	31962.3	27047.6	43708.2	26572.6	32760	13490.6	18569.8	19003.8	13698.4	22964.6	27280.3	44695.4	30117.6	4889.52	21577.7	20980.7	12739.8	16579	35690	31329	10177	4718.35	33526.3	52910.9	36078.9	42998.7	54138.7	38480.4	14250.4	10653.5	22972.8	7590.18	27053.2	29440	34297.3
19553.2	6637.78	30367.2	38886.1	22388.9	13040.2	39877	32273.8	13813.6	6851.97	6279.82	24343.4	42050.7	44859	42042.5	21460.6	18496.7	41060.9	15963	28366.6	25857.9	37090.7	58238.4	23209.3	9463.41	15811.3	42935.9	25169.7	21485.9	29219.2	21135.2	15564.7	10483.7	22441.5	31914.4	27230.9	23087.1	33422.1	46338.5	43557.1	31705.9	33485.2	32480.7	26989.4	11986.8	21080.2	22017.5	15870.5	43217.2	45925.3
28827.1	37520.9	19392.8	31389.3	20596.2	5509.64	19517.5	26658.5	16410.6	13095.6	12711.4	10653.6	29001.4	45839.9	35286.6	20816.1	12406	49125.5	45698.4	18558	21744.3	27415.5	61378.8	53599	25385.4	17581	29331.2	21400.8	22175.6	34108.7	30646.8	22930.8	6746.6	7444.9	21929.3	33894.1	29716	29830.7	37156.4	19514	8798.71	8865.19	11529.8	22630	23572.9	3244.34	23565.6	6183.46	51440	57504
18858.7	37649.7	26010.2	24238.5	17861.1	445	15714.8	25858.9	26739	25992.1	17726.2	6000.26	36772.8	56959.3	36595.5	27306.6	15148.3	24637.7	42802.8	23077.5	17382.9	21642.8	33783.5	61377.6	58778.9	32800.6	28122	24600	15230.3	19927.4	21237.7	26914.3	17278	5886.33	11982.5	24968.9	29230.1	38912.3	44855.1	32240.6	41711.3	17834.9	20882.2	37228.3	35983.1	23240	25670.2	24437	54211	59786.6
22042	28573.9	14091	25119.7	18722.9	2437	5962.5	3457.02	8758.97	11882.1	4680.68	15771	33896.3	52311.1	53895.9	43418.8	33315.8	17481.1	15907.4	19502	29821.7	37209.1	34584.9	47931.6	45217.3	20209	21531.7	8285.33	8843.73	9495.26	22177.2	39392.1	32352.5	11075.8	7255.25	12116.5	12238.1	21489.7	22890.9	31253.6	44435.6	30010.9	6383.05	27261.4	47549.1	41170.7	13588.8	19210.2	21913.1	14436.2
27451.3	28336.3	13684.1	6183.18	3887.81	8491.67	28071.4	20091.5	12077.8	18325.2	10422.6	22351.1	18765.7	19529.3	42162.8	50133.2	34293	19580.1	15516.1	23086.1	9109.33	20102.1	37640.3	30267.7	22125.3	40841.9	36540.1	29881.4	22547.6	5642.99	23724.1	37176.6	41355	34037.3	20905.6	13903	7772.57	13980.2	15307.6	32888.8	39447.2	28370.7	15016.2	16420.1	34355.2	45540.8	36015.1	9061.9	6741.16	18641.9
12813	16237.7	7175.88	11821.7	14504.8	23259	24340.6	15405.5	7524.31	12684.2	15347.8	10790.6	9646.89	12528.2	41717.8	49718	51282.8	60673	30546.1	11847	30183	31475.5	44492	38523.6	22362.7	40684.9	37528.7	22052.2	2354.46	17091.8	27981.9	30304.5	64080.9	63931.4	24960.3	18131.2	18624.6	7688.67	7116.63	13790.4	18144.6	16334.5	8467.36	3296.75	16030.3	39379.5	29963.8	13341	32471.1	41936.9
7501.3	28793.7	18415.2	19577.6	34349.2	36298.4	21911.5	1964.56	20543.1	30050.8	22421.3	27846	26871.3	4591.7	27200.7	33196.7	42638	79429.4	67134.9	25759.1	35875.9	46772.7	51828.3	43839.1	19514.2	21974.4	25877	13891.6	11283.6	28697	41221	28641	64141.3	62682.2	31471.5	15520.2	10484.1	11165.9	16213.7	15522.3	6955.61	2319.25	7421.58	7866.37	19923.3	32357.1	30223.2	19029.9	14569.7	18336.2
30121.9	33607.8	18318.1	31302.7	22642.5	21658.4	13656.6	10925.1	30212.3	33522	15040.4	21694	38039.2	32364.4	22819	37037.9	25032.1	71191.3	87160.9	53170.9	32600	47950.8	61628.4	51810.7	21179.4	15403.8	21134.2	19891.1	19899.9	36043.6	40707.1	24292.4	49472.2	50654.9	34981.9	29070.4	19781.9	25196.2	45373.5	50109.5	48479.9	44274.8	19171.6	24728.9	40793.5	26450.3	22783.3	16059	8916.61	20212.5
27865.6	34382.9	25244.6	20487	6836.24	23965.4	23629.1	6430.05	34496.2	39551.8	6931.55	35159.6	43130.5	23730.5	15684.8	25872.4	11945.1	47415.8	63750.6	45702.9	40402.3	66385.2	67062.4	61393.8	47488.8	33097.3	8547.75	22366.8	43067.5	32958.5	34705.3	13458.7	32758.8	34353.1	4176.67	35107	27378.4	9247.35	37450.9	64814.1	83610.1	71496.7	25621.2	22145.1	19135.1	28385.9	37172.9	17526.1	9300.5	17282.1
34474.5	28642.7	11548.5	23537.9	18896.5	22476.4	31446.5	34884.9	43230.8	25888.1	17719.5	34910.3	37395.4	19398.2	25575	58868.8	45275.3	4136.09	52097.1	60909.9	32238.4	53544	48377.3	46620.1	63848.1	50695.1	35412.7	47462.5	80258	60113.3	14420.3	12827.8	37073	61819.4	47070.5	12548.5	23036.5	26413.5	31850.9	46374.7	72577.1	63496.6	32489.3	18750.6	18215.6	43903.3	44623.4	26559.1	14604.9	12483.1
51361.9	21959.8	9258.86	25482.4	38522.6	26181.6	24021.8	30306.4	16845.2	25134.5	65015	54953.8	25214.5	27560.3	19405.9	61459	60577.5	19243.5	49012.9	70105.8	34508	22639.5	45716.8	39218.2	35552.5	18435	23900.7	41063.4	76352.3	66362	25482.9	25406	19416.5	55108.3	47053.6	11553.5	17639.6	32316	30223.8	9999.05	44614.5	43487.9	31840.3	33001.7	20753.9	26273.8	14757.1	25282.7	18867.1	8782.2
42693.5	24728	8702.15	38717.3	47087.1	32135.3	35327.2	45722.1	24065.2	32866.7	63722.7	53890.3	26229.2	58889.2	47138.8	30678.1	41086.4	26344	28281.7	39534	14941.6	24091.1	57181	55939.9	38702.7	34288.4	13721	31659.8	45167.4	48261.4	15841.5	17897.5	3009.71	42968.7	54619.3	17293.8	21356.8	34598.6	30664.3	12856.5	38378.5	35102.2	26980.8	48251.1	46413.3	28358	6894.36	15966.6	22567.5	20430.1
30873	40794.5	16868	22435.2	35371.4	23516.8	25673.5	40704.9	16804.3	11766.2	16608.2	37209.6	31108.8	47479.2	56940.4	35288	34297.9	37167.4	17466.1	38357.2	18130.9	21298.4	44181.3	37662.8	39945.4	44485.6	12545.2	18926.8	7674.76	6842.16	1734.17	19152.1	13677.3	50844.5	72822.1	24830.1	36460.6	46462	22251.2	23974.8	40936.8	35659.1	30637.6	65068.9	70431.9	42875.6	17854.7	4506.29	18807.8	24781.5
12021.8	26692.5	27032.8	25341.1	33092	23167.2	15330.3	36966.4	8678.55	30626.2	19822.5	31360.3	31103	24455	54476	50504.3	40948.5	49792.3	16036.3	37461.5	41551.9	21643.7	32073.4	16902.3	37350.5	55813	38826.7	33497.5	36881.8	29244	23232.7	23078.9	6334.41	53919.6	71666.5	33247.4	43180.7	52299.5	30095.1	28460.1	59681.7	70161.2	30894.5	55725.6	67502.5	39482.8	31066.9	8875.65	20193.8	25896
18450	11582.3	16967.2	9448.28	11406.7	2092.31	36697.3	40453.1	4612.29	42716.8	46802.2	43616.9	28578.4	8457.18	33865.4	21988.3	39038.3	71323.8	43925.4	30415.1	39601.8	9897.83	44302	26627	44705.4	68060.1	49411	24964.9	22396.2	35018.2	36834	24302.4	15590.9	44943.5	46466.6	54514.3	56687.2	38725.2	13938.3	22343.8	57360.7	83306.6	61726.8	46668.8	54491.8	46012.9	42278.4	10746.2	13109.4	6580.95
34353.9	23514.9	28040.1	23486	14705.5	9965.47	28370.3	37253.6	20852.6	6998.27	22539.8	38303.7	17884.2	10516.1	17476.2	26990.1	12756.4	49674.7	47682.7	37598.1	28317.7	7767	44117.7	41022.7	34829.7	51311.7	42446.7	26973.3	36135.6	63563.5	51206.8	23077.3	11266.6	32936.4	16176.3	47385.3	46652	3404.79	28813	31919.6	47633.5	49399.8	57899.8	57050.8	42500.7	42873.4	42069	9145.43	33188.2	26639
21246.5	10971.8	18365.3	12139.3	27933.4	22721.8	18722.1	40057.2	43262.9	40388.7	17748.9	31761.8	27337	18110.6	16076.3	42190.5	17632.6	33148.7	44782.3	11751.1	24126.1	5919.32	45757.2	66818.6	44994.4	11653.3	18499.6	15220.2	34439.8	54597.3	42267.5	19282.5	12635	27230.6	15896.6	21524.3	38760.2	20300.5	15291.9	25714.6	33118.9	23768.3	32659.4	51257	51748.4	38728.2	49453.3	41965.7	43283.5	36727.2
9452.02	9974.44	10020.7	11058.6	19980.5	22369.9	10836	15474.9	34392.6	44419.7	30487.6	13057	11499.1	20902.4	20493.5	18421.8	35930.6	9453.64	39723.6	24886	15144.2	17054.3	56828.9	81729.4	57567.3	13180.2	4115.91	13160.4	26307.4	33667.7	45194.5	46479.3	36416	26718.7	16219.1	17161.9	29396.4	17342.6	13691.4	17249.8	17131.9	31778.8	32610.1	59051.5	77715.2	64590.8	37235.7	42722.8	51141.5	40518.3
24279.4	12687.4	16614.8	22325.9	17887.9	23929.5	19387.6	9795.68	20453.9	25688.3	16900.6	13951.7	23790.5	35510.5	37683.1	11712.7	20527.6	20555.7	39536.5	38434.7	4134.28	22404.9	50756	75307.4	59132.5	24988.5	10911.5	8764.03	26654.8	21998.7	32413.8	52921.5	53802.9	51733.2	46254.4	24668.3	8908.71	5275.91	28820.8	31961.8	18140.5	32067.4	36673.7	55556.5	54629.2	34543.8	25376.9	32349.1	39573.1	26799.7
20889.1	13124	8984.28	18623.6	30142.1	28522.9	11600.9	18600	29123.6	17236.7	10448.9	25232.5	31532.3	57908.8	48574.5	8001.13	22256.2	13695.7	31882.3	35413.6	1818.85	31559.9	50955.2	64794.4	72981.3	63542.6	36335.9	21221.5	35621.6	35181	17782.3	56913.8	66733.6	48773.4	36182.8	17313.4	6718.11	11171.8	20112.6	25858.3	9847.94	20907.3	14278.9	33276.5	45070.6	39164.1	37274.9	25101	26116.3	22461.8
23178.1	25888.8	9093.56	17093.2	29179.7	30879.3	17482.3	6463.38	23224.5	13612.5	23721.8	31056.8	16980.8	44752.4	39063.3	4924.38	36207.6	33278.4	13800.6	27553.5	10158.1	29288.8	46108.5	66075.5	69602.6	48201.8	24875.4	3644.78	26376.6	28013.6	12266.9	35641.3	43094.6	25274.5	15463.9	9666.06	8868.45	11955.7	11039	8013.56	4262.54	17530.2	4579.95	26679.8	41066.1	43066.7	42678.2	27593.8	23781.5	5992.67
20566.1	19525.1	2946.19	23302.6	33000.4	36196	17281.9	27586.7	24448.1	4585.54	10295.5	12545.1	6055.88	9222.4	21706.9	19898.5	46847.4	68743.2	33191.7	20436.6	11943.2	21888.6	37790	50080	63464.5	46628.5	24139.2	21355.7	20700.4	33507.3	36667.3	37187	62004.5	56762.3	27059.6	23726.5	22668.9	12272.9	16687.1	13964.1	6309.63	20202.7	11219.1	21997.8	37963.9	25217.3	42520.9	38480.9	13472.2	26005.7
20907.6	18873.7	18800.9	28512	21956.1	11072	21082	40420.9	27228.8	5712.22	14819.1	24120.4	23150.2	15992.9	3343.72	12758.2	40970.2	67120.1	38723.3	13339.9	6170.47	20965.8	22421.3	39272.5	61579.5	49210.9	17115.9	707.135	16714.6	45296.4	55873.1	46020.8	72840.8	69871.2	42147.4	41643.7	32903.3	14977.6	3995.11	11504.1	10413.7	16875.4	25773.4	30594.9	38131.8	35126.7	33110.4	32331	16001.4	19968.3
8114.46	8488.67	15153.5	18656.2	15349.9	2066.31	25619.5	37145.2	25360.2	10933.5	37129.7	47836.4	33632.1	13588.8	20817.3	10487.4	28883.4	42017.4	23754.8	11957	20224.3	15006.4	13781.2	39521.4	63198.8	64617.2	42830.4	22384.3	17859.1	32500.8	48644.8	32725	37565	60585.8	66989.7	52183	25855.6	21222.8	17649	30831.3	26995.8	15271.1	36311.2	44999.3	38929.5	36119	46182	38417.6	19299.6	4217.48
25276.1	24145	19423.2	19510	22091.8	17216.2	25199.5	16797.2	2863.61	11118.8	35358.2	45378.8	39363.2	32597.7	29642.4	30055	13518.1	12930.5	13434.5	28023.2	20372.2	4200.43	9591.95	31039.1	45577.6	53928.3	40897.7	23421.7	12990.2	16079.1	27718.2	37580	24752.7	48455.4	72337.9	60097	33559.2	28469.9	10266.1	32882.1	28535.7	7592.55	21004.5	31867.3	24850.8	10554	40896.8	45572.7	28584.3	15551.7
24148.2	21180.6	14732.4	16743	16701.3	15310.6	14024.4	10425.8	8830.62	14040.2	48158.3	50449.8	32627.1	45226.6	30559.9	6643.14	20568.8	12534.9	24604.3	42205.6	27831.4	13481.3	7514.75	33179.8	48784.8	48468.7	48208.4	34770.7	12555	26616.4	30122.4	48452.5	62710.6	58135.6	45916.2	47632.5	21999.9	14456.8	16107.6	18358.1	25865.5	19956.7	17042.7	30651.8	28776.9	11632.2	33689.6	47077.3	23369.1	15282.3
38584.5	25237.7	21458.9	29545.7	29227.4	21984.2	26210.4	25678.1	14184.9	13790.3	40383.7	43536	40491.9	57774.7	47083.4	14427.3	26997.3	32333	12163.7	38123.3	34673.3	7055.78	37333.8	50786.5	55840	48989.5	39526.9	15554.2	16176.4	30768.6	30788.9	33156.7	53272.2	48552.1	33530.9	49160.6	36336.9	10405.8	20493.8	19453.8	29341.3	31263.4	50331.6	42047.9	33101.4	33964.1	14635.9	27540.5	16576.1	16262.8
35954	21717.6	30928.2	56186.5	56633.5	25567.8	8368.25	15483.6	17235.7	23006.6	35752.2	15157.9	30857.3	45028	33313.2	11772.8	29483.9	25809.8	12183.8	33008	33364.5	12153.8	22485.9	39171.9	41452.4	36826.4	29743.4	31011.9	42279	38006.6	22433.7	26691.4	36719.5	40391.3	40172.3	42335.7	44834.5	33438.6	22215.5	27979.7	45982.7	40949.6	52475.6	25832.9	48897.7	53684.5	12930	24603.7	29380.7	26725.3
13670.3	9983.54	17919.3	40616.8	41836.8	23196.3	8139.94	13600.5	14528.6	6444.74	6773.34	21919.2	32798.5	17604.5	9717.7	11140.7	26037.1	31840.1	11568	25679.2	23600.5	13111.5	19647.2	41705.3	35463.6	30480.3	29267.2	20491.4	40712.1	46934.3	41144.1	36097.4	21129.2	16155.7	33224.6	38982.6	45753.5	52195.6	41866.5	23639.6	49119.4	47052.2	37506.8	11680.3	35790.3	55617	25849.4	24800.6	37260.7	31402.3
10416	15703.3	22708.5	38862.2	43618	17554.5	10450.4	18264.5	13815.5	5142.79	7339.39	17600.3	44724.9	37736.2	9324.62	24020	28521.1	32164.4	15594.9	20898.5	31724.9	17360	23302.6	35651	17067.7	43396.4	61213.6	34356	5562.02	31168.4	42987	51092.6	42658.8	9597.22	34438.6	57413.2	51480.4	29235	21860.4	30461.9	52770.1	43101	29077.6	15842.9	11753.2	13656.5	8354.4	24778.6	35019.1	39213.7
11608.1	14481.3	19474.9	50450.3	57238.4	22551.3	18831.6	27298.5	19531.7	9677.33	4895.87	16686.9	27635.9	18731.4	14202.2	22617	26426	37259.4	32290.7	22727.4	25798.1	20151.7	17560.2	17303.9	15533.3	46586.4	60631.1	42352.7	8063.91	22522	46973	56745.4	36878.1	15440.3	7831.38	37726.1	45218.6	20565.4	13665	28349.6	56199.2	46579.6	45693.6	44317.4	21994.6	6492.3	6935.6	21798.4	31871.1	37415.4
12927.4	25948.5	23526.1	32095.2	42210.7	19034.5	20249.7	26733.9	7486.68	7925.75	9277.64	20515.1	16350.9	21609.4	31172.6	28988.3	21651.1	49224.4	43052.4	25320.4	20318.1	30808.7	6235.05	16210.8	1608.62	32524.7	48493.9	34095.1	3912.85	27693.3	47484.2	29643.5	26864.8	33017.6	21422.9	18824.4	30504	19916.2	32600.1	5187.45	43930.3	66200.3	65763	48375.8	11441.9	11466.6	6989.13	21903	36741.5	37884.6
24634	24065.5	19103.7	28374.3	23099.9	8334.8	30446.5	19614.2	10224.1	7420.73	21225.6	22716.4	23747.6	50608.6	58255.6	46540.3	19253.7	38143.9	31444.9	19027.9	18272.9	18673.2	5171.43	20622.1	18449.8	37573.6	43180.4	38035.2	22249.2	8810.39	24015.1	13616.4	17178.3	21823.1	19000.9	8441.85	13289.2	29029.7	48466.7	29640	23441.2	56512.9	58668.7	35045.1	27199.1	30335.8	6274.6	24632.7	28065.7	13731.5
34030	15991.4	1642.8	13534.1	21594.7	31287.1	40410.1	25276.1	10544.2	18352.3	43554.9	27883.7	31225.5	46335.4	41664.5	32613.6	14847.6	12818	18727.3	10800.1	21871.8	19680.5	2102.35	20652	28675.4	41868.9	51407.6	46049.7	27956	18708.9	30739.5	37007.3	15279.9	13564.5	10739.2	16161.8	15571.4	24397.5	38674	36770.5	8942.24	33531.1	54046.1	45353.9	39010.7	41143.2	25201.8	21760.1	20609.3	4930.66
33480.4	15068.8	9653.86	21136.6	8274.65	16740.9	26825	21560.8	12077	13770.3	20397.6	7260.79	24654	35296.1	25169.8	20715.3	18360.6	12590.7	6587.71	21388	34181.6	22270.9	10328.4	26701.9	21602.4	32187.1	49374.4	40976.4	34848.1	23488.2	39774.7	49982.5	25972.7	19255.4	14487.3	8625.33	21604	25653.2	25639.2	28755.5	27580.1	10789.5	24520.7	37272.2	15620.1	17246.4	24784.3	16362.9	12678.7	9123.27
46735.2	42914.6	15984.9	15171.4	13149.8	38358.1	26402	8382.34	7667.1	7835.97	11439.4	9539.4	27701.7	52770.7	50714.9	26634	7160.66	1588.56	13076.8	21610.4	34524.2	35300.1	26000.4	29471.9	26522.2	31738.4	49736.1	52415.8	58001.7	26409.7	38238.8	46047	40076.6	15577.8	8678.21	11301.8	22530.8	37432.3	42272	29908.7	38536.8	44444.7	34691.8	29688.1	23390.2	23584.4	33490.4	45405.3	35074.8	14911.8
58481.5	47686.1	23457.3	17802.1	11165	29229.9	24500	29772.6	23869.9	16657.3	10586.3	9442.84	19145.1	37269	30359.9	9423.56	15517.8	17817.4	20299.2	19625.4	9787.1	24867.4	22224.1	20474.8	23534.8	34878.1	39828.4	24818	41453.1	17832.3	21422.3	35386	44717.2	22207.6	6944.69	9440.19	11462.5	18753.8	23055.9	16940.3	42385.2	60317.8	62208.3	56206.5	44858.5	24368.7	31552	45355.1	36997.3	7945.46
85671	59892.9	25348.6	16706.7	34222.1	39126.1	31079.7	46281.7	35726.9	19350.9	12179.5	3556.75	8588.09	27609.1	25943.1	26067.5	34530.5	29005.6	20027	26513.3	18573.4	26308.5	19248.8	7343.32	29861.4	49380	42865.5	14013.7	35503.5	26534	29611.6	38184	29324.5	17320.4	17834.9	25129	21453	15618.3	20113.3	28240.9	47059.1	61490	56816	53507.4	45505.1	25203.6	40633.5	54803.2	44173.6	18549.7
76758	54507.9	31738.4	29345.3	31780.3	30185.5	26621.4	52903.3	34523.3	5646.71	6557.24	11403.1	7092.18	25522	39413.5	24688.2	15711.8	21300	10214.9	13080.9	37556.8	47265.5	20356.5	10906.6	33237.4	37977.7	41573.2	25646.7	23438.2	24108.3	36593.6	41738	23073.6	17062.7	13495.1	26914.9	34830.8	33814.6	29299	26279.4	33441.7	47159.3	41437.8	41965	43567.5	31626.8	34623.8	40429.6	33449.4	16607.8
51350.7	31698.5	19127.5	11159.1	14976.1	11211.8	20919.2	37362.2	29130.9	18413.1	11750.3	25324.9	12287.1	22993.5	43245.4	34371.2	2947.37	20173.4	6428.61	43354.1	49004.1	28689	22169	24074.4	18992.7	11756.4	47179.6	42429	9675.79	25682.6	43697.4	49130.9	18820.2	18014.5	19180.1	30771.5	27006.4	20622.9	13995.2	17711.4	22101.7	41252.9	45653.3	32713	25466.1	33057.1	19964.7	6703.26	15572.7	865.169
34236	12896.7	15843	11643.5	10958.1	11269.4	13162.5	15143.2	12294.1	17490.4	21008.2	42766.9	31582	13125.1	36024.6	21425.8	25775.8	32415.1	24186.9	28854.1	14410.8	14929.3	18227.4	5973.89	9351.43	29127.9	45333.2	44394.5	25673.8	17413.4	37578.8	41304.5	18204.8	9059.45	16113.3	21438	15050.5	5095.88	9693.82	16613.1	47576.2	46308	29148.1	45024.1	28952.1	9977.91	12893.2	8922.53	12668.9	4560.98
17058.7	18775.8	27028.3	20466.6	4607.62	9990.55	21619.1	21501.1	21195.2	30014.1	25410.1	38240.6	38594.7	7596.85	25392.2	28316.1	27514	31073.7	21705.9	10164.6	12715	15088.2	21860.5	46245.9	41640.3	27749.6	33627.9	41338	42041.3	31509.8	46521.8	53401.7	34753.3	18245.4	18008.4	29583.5	30221.2	15240.6	27705.9	8179.92	35476.6	38636.6	33957	70013.2	41211	12476	24646.4	20361.2	31526.4	22744
14144.7	9204.21	11282.9	31622.6	30262.6	4075.43	28566.2	27504.8	14912.5	26530.5	30040.1	29873.8	42033.8	23719.9	29105.8	46539.9	12756.9	25319.4	14456.2	11335.4	22805.3	24949.3	38031.5	54602.1	44306.9	26555.1	44636.1	40030.6	30053.5	29225.9	38110.3	47772	33266.6	24926.7	27979.7	29867.8	24729.8	18640.8	31530.2	20439.6	38682.4	55273.9	38601.7	59685.4	39835.1	22259.8	27854.9	15975.1	39632	33258.8
16178.6	17064.4	41613.8	42607.1	24754	38297.1	48470.8	27941.6	14712	51588.1	55989.6	37433.8	25591.2	10498.9	29047.4	31337.4	10016.4	35699.6	16860.2	15095.8	23211.7	22685.2	29877.2	41386.7	33405.4	17942.5	38831.7	50593.3	47566.2	40053.6	50068.1	59321.1	44588	42510.4	38119.9	13809	2429.35	3686.88	11327	5962.13	35992.1	53743.2	26216.3	41568.3	33434.4	26968	50367.6	18902	35810.2	45613.8
11149.3	34744	34864.3	10924.4	24681.6	47886.7	41028.3	19931.4	29446.2	39301.6	47041.2	31616.4	10700.6	15222.3	25186.4	19602	12139.1	40825.8	34174.2	553.011	13440.3	4675.85	13660.9	36285.4	49930	44570.9	43127.7	59810.3	59358.5	48301.4	48969.8	52642.9	43075.9	38018.1	35737.3	22851	10012	6801.92	10859.3	24797.9	40920.6	39512.8	13648.5	43590.1	31753.1	11674.5	32771	13452.5	39077.4	51862.8
29856.1	46592.4	36527.8	17331.1	15103.2	16606.5	23600.7	38868.4	33243.8	34980.5	57264.7	47475	28561.6	22060.2	30509.3	43882.2	27759.2	41512.2	46474.4	15553.3	11350.2	6614.87	17962.8	44242.3	60659.1	60426.1	31012.9	31231.5	46955.6	47224.3	24248.3	23724.9	30314.5	34757	32461.8	20474.6	18402.3	19968.2	23182.5	25701.4	46391	35644.2	14918.6	17894.7	3132.63	28258.7	46397.2	35431.1	26464.8	45840.4
17123.1	29163	21152.4	8790.17	19891.5	25837.2	32777.6	35495.3	20675.4	35416.2	55017.9	40648.6	15458.5	4497.7	3072.62	20286.9	23803	15408	27830.2	18793.8	8955.8	35808.1	43917.3	50450.8	57017.2	64232.7	34747	21336.4	41203.8	48574.7	34891.4	29758.8	28775.9	44235.9	44255.7	19738.7	20498.6	20909.8	29180.6	28232.9	36236.4	32217.4	16365.3	8311.26	3097.52	15005.7	36383.5	35330.4	29154.7	45288.5
10559.1	12774.7	14686.4	8586.88	25097.5	25031.8	21659.5	17502.3	21032.2	20889.4	21499.8	26462.2	26295	19620.4	4991.87	23349	30329.8	13733.2	8862.93	10000.8	8440.35	24930.6	30457.2	45217.1	56725.6	65274.7	48678.9	45377.5	42553.7	35586.7	35999.1	38420.8	43723.2	67651.1	67705.6	38998.5	44075.9	46289.1	30038	15586.1	16538.3	28386.6	38984.5	21397.5	24489.7	29649.8	12721.3	23531.1	29557	15029.6
31723.3	23282.2	34633.6	31000.5	28871.9	28961.9	19030.7	13659	23901.9	23746.5	27822.4	33195.2	33602.5	28442.6	21986.9	27949.9	25848.9	14757.4	8731.64	13406.2	9760.55	5172.47	10486.5	19702.9	44575.9	50502.6	40567.4	34158.7	20605.3	22353.9	22752.1	37414.2	45083.3	59832.4	72373.6	58515	55982.9	61202.5	42554.4	26096.5	17375.3	18724.8	30745.7	29197.4	34588.7	26017.4	4492.91	13554.7	27666.3	16270.6
60022	49552.5	58641.4	49862.5	17563.6	14423	15011.3	10073.6	23103.3	39592.5	52097.9	54576.1	43870.9	14799.9	21681.3	23226	14562.3	16205.1	16741.7	23695.8	30820	32107.5	21201.8	29670.1	49510	47754.7	39809.6	33450.4	16207	33811.6	44441.3	34339.3	24301.2	22517.1	27041.3	31011.2	31729.4	34531.9	26646.5	26941.4	19719.4	8029.99	8685.94	15113.3	41435.8	32878.1	3568.83	13815.9	26645.3	23921.4
51147.1	28928.8	48945.8	56391.5	32202.3	14896.4	18780.7	24821.5	23285.1	29764.6	49665.5	58281.7	49441.7	13561.1	31585.3	30377.3	10850.2	26453.1	16528.1	18050.2	1880.93	29063.3	42844	48417.8	44074.3	34898.7	44105.5	44171.8	26326.9	18607	31715.4	37997.8	37082.7	29450.3	17512.6	18271.2	16920.1	7636.31	3136.79	12004.4	20184	36435.1	43792.3	15996.6	24095.2	30828.8	20894.5	19837.8	22820.2	26174.7
38014.1	18539.8	33820.8	55391.2	36440.6	10851.7	10515.4	15897.2	17235.6	28409.8	51147.8	55307.6	35432.1	7752.76	29822.2	31230.6	25512.7	35446.5	16142.3	22750.8	16903.6	21207.1	42298.3	48074.4	43624.8	25130.5	20154.9	29144.3	25512.9	28167.7	49691.8	61578.3	43924	37354.8	32197.8	15929.9	13075.9	6069.89	7516.42	12540.4	18655.6	45236.3	53872.6	25183.1	28809.6	33716	32974.8	31956.3	20180.6	13874.2
26630.3	2876.49	22567	35070.6	22874	22574.3	28249.3	16944	5538.58	12711.4	36423.4	43354.3	26684.1	9920.3	19489.4	30223.8	31983.6	39381.8	28832.2	22072.8	7499.57	25050.3	30977.2	32406	32456.8	10700.5	13191.7	9065.22	7791.19	15097.9	42459.6	62384.2	47684.9	46185.3	39735.3	11887.8	11581.9	9247.79	3954.26	7549.9	21940.4	33227.3	43775.8	44430	36847.4	46436.5	35523.7	14967.2	8958.56	13847.7
19097.1	20718.6	22919.5	6213.18	13648.2	24560.4	37895.1	29851.1	3683.33	28252.1	27591.9	9706.25	16580	25865.6	25386.3	23001.4	16867.9	10323.2	23597.6	18615	13120.3	34965.6	33987.2	31173.2	34393.9	22570.3	4536.82	17777	23153.7	15843.6	12409.2	30471.8	27019.9	34648	20910.7	6993.39	20381.7	14428.6	19839.6	19180.1	12470	29289.5	38416.9	51875.2	28524.9	36603.8	47215.1	32881.7	12796.9	3336.19
20914.3	13771.3	13564	18605.8	26816.1	19637.1	11186	21121.5	7497.04	25927.9	42281.3	27907	14916.3	21432.8	27416.9	26312.8	8754.43	23056.2	47707.3	40363.5	18070.3	24175.5	29455.5	15127.3	16967.5	17974.8	16306.6	5358.86	12379.3	14665.6	21085.5	28285.8	14788.5	12401.2	2589.51	15184.5	24107.7	34072.1	40235.5	34993	8647.74	26433.8	30428.1	31939.5	19034.9	17887.2	44243.1	29096.9	4653.92	11767.3
22529	39269.6	41028.5	39537.3	39450.8	29199.2	10063.8	10810.2	11736.4	16311.4	39090.9	30629.5	17739.6	23444.3	16756.6	688.351	9701.97	12428.6	39107	40591.7	22946.3	24293.9	9305.09	19156.4	38206.5	31682.6	13081.4	16924.4	18040.2	13169.9	17707.7	28525.5	20343	20188.8	29028.9	20172.5	12003.5	7243.93	17032.4	25238.5	23362.2	26274.1	22822	8400.32	15465.5	20312.2	42522	35267.7	12146.9	12606.5
3292.48	32553.1	44331.1	45220.6	49181.5	33779.1	14171.2	30054.3	19854.1	16428.4	21198.6	6597.2	6970.11	24045.4	26400.7	11817.7	23711.8	15614.2	35169.1	39961.4	21271.4	29945.8	14459.9	14727.3	21853.9	11140.4	12808.8	21822.4	14087.3	12572.6	14164.7	41907.6	36100.4	18381.6	42421.6	34691.1	35909.8	29786.1	21802	20665.8	22328.2	18334.7	11813	17754.5	17018.4	25405.2	7314	15634.9	7560.12	10946.8
4503.81	21499.9	33573.7	28811.5	28605	28954.5	51526	59350.4	30121.8	7695.18	14135.1	12809.4	7371.94	15813.5	10700.8	9824.07	21242.2	24797.9	48236	45454	15684.9	13642.1	17633.1	19095.7	27615	12855.2	28430.5	32949.4	10670.8	23195.3	39949.2	45025.5	16707	21935.6	33569.1	17610.6	35501.8	35587.2	37497.5	33515.7	11002.9	3391.11	10081.9	16345.7	17704.2	28512.4	30622.9	23172.5	20272.1	15244.2
17861.9	20592.6	33317.3	18185.1	7754.18	26205.8	58523.7	51896.7	14319.1	22255.2	22607.9	15039.6	17446.4	20761.7	12236.7	9978.84	16963.5	20228.4	16052.7	14989.8	4383.17	19754	7420.36	11303.5	15196.8	8468.83	19859.9	22898.7	17711.2	28770.7	28150.8	25768.7	17821.4	29255.6	33914.1	20708.7	26804.1	44136.2	43870.3	22209.5	4751.76	4082.12	3599.18	16875.5	42612.8	45108.3	33068.9	20052	21909.2	11541.3
18292	35093.6	43205.1	31869.7	21364.2	20188.3	51822.6	28836.5	14678.2	25252.1	16118.7	19831.6	28453.7	28124.2	24005.6	24921.5	22394.6	14615.6	10277	16118.1	7956.88	24363.8	14248.5	16254.5	13970	11487.8	17363.3	21640.6	14142.1	21086.6	30318.1	21389.5	7165.86	21788.7	31310.2	25696.5	23145.2	54446.2	55755	24729.5	8386.68	8791.74	18320.6	27006.7	26492.1	16174.7	15451.7	18382	9723.17	7501.05
5184.21	30796.5	31175.9	26344.3	26292.1	24471.8	56487	24512.9	34427.4	40736.9	19038.9	26687.3	35589.6	26632.8	18934.8	25220.6	30545.7	15391.9	10019.1	15804.1	23384.6	19655.5	7525.46	18428.2	13307	13926.7	25400.2	18595	3455.36	14918.3	18366.7	5106.34	20267.4	28906.1	31445.8	24489.1	7315.25	20521.1	14739.9	16717.1	14474.1	8210.65	30749.2	35255.6	26779.9	11505.8	30368	45661.7	32831.1	21296.4
19748.8	19957.1	7006.03	8539.17	8241.82	33925.9	37376	26095.7	61762.4	50297.9	20348.4	8769.88	6298.07	6068.18	19054.7	32483.6	34435.1	12757.8	10360.8	6380.82	25257.9	27375.4	21777.2	25376.6	28434	19536.4	4598.32	4332.36	5124.94	6095.9	11406.4	11325.2	28745	54187.2	50896.2	22698.6	17155.9	11930.4	25674	21843.7	13789.6	17454.9	33824.5	40473.2	32697.1	12656.9	28140.3	53420.4	46984	36060.3
4976.07	8755.24	21484.8	25816.5	25019.7	32617.7	38908.1	35811.9	37889.2	48120.5	39738.4	18684.1	19082.8	4846.26	31288.6	59429.5	70886.3	50022.6	23573.8	21321.6	6612.1	21202	9521.63	22331.5	25431.1	13595.6	14348	13958.1	14482.2	19711.8	19597.3	20622	34006.8	45920.9	27011.6	31804	32724.3	17909.8	14454.9	16150.1	22590.2	24550.1	12637.3	31708.5	33042.8	5426.69	37545.4	50855.6	42489.9	35709
18887.2	15099.5	33676.1	34851.8	35051.6	42245.7	53580.3	53427.1	14744.5	42732.7	53688.3	13795.1	28264.8	18944.4	22058	50802.6	59469.4	38704.3	22836.5	30292.5	18474.5	20366	3106.05	29686.9	31804.3	29120.1	29808.6	13050.2	22557.8	36482	38096	27319	27782.8	36336.3	38535.3	46552.4	28355.8	10279.2	16239.2	33763.1	41110.9	29047.2	8889.13	25453.8	23377	15775.5	41653.7	48352.6	53283.4	31245.9
13868.8	13383.5	47764.6	42054.2	24445.7	30656.5	41576.4	54832.3	27475.3	30570.9	56981	24190.8	30292.1	34628.5	2046.01	18741.1	16373.1	14700.6	16771.2	17388.2	25803.5	30694.8	10589	28580.5	29562.9	29966.6	33713.7	14842.1	18314.9	30535.1	21932.7	3826.16	21701.2	37896.4	32384.1	30566.5	26202.6	30880.9	40315.3	48403.1	39783.5	24156.5	3348.78	19632.8	21664.7	7577.7	26834.5	52024.8	64117.3	32783.3
36802.3	16660.1	52077.9	53625.7	12240.7	4580.69	43187.1	56257.2	21013	29615.2	45954.5	10145.5	39811.4	38089.2	9546.62	6884.62	8409.88	13860.4	18304	3569.17	28554.7	30362.5	17220.9	43979	48363.5	36563.8	16718.6	15101.2	19198.5	31888.4	31059.5	8005.42	25670.5	38993.3	32208.4	24198	13982.1	19454.5	23668.7	34002.4	44146.3	32095.1	7641.34	14771.6	38392.7	36415.3	27550.3	44816.4	40283.7	14440.2
34875.4	19466.5	37772.6	40582.8	29223.2	22477.1	22475.5	45788.8	27736.4	6919.51	23244.6	21272.9	51249.8	45471.5	25299.9	16000.7	4212.04	20321	27180.6	14088.9	11964.4	23482.4	15797.9	36414.2	56482.5	41506.1	12270.7	21791.2	24469.1	14544.6	11587.1	2870.47	16551.8	26833.3	23996.7	13046	7547.64	20500.4	28781	10771.2	31798.8	34921.5	10719.1	14266.6	41726.9	54507.2	42997.9	30052.1	12040.7	21149
8855.81	9261.46	22175.7	30312.6	55432.5	46885.1	4361.11	29961.4	29760.8	12986.4	23733.7	11767.7	33818.4	32216.8	22376.7	26601.6	25734	15605.5	39210.4	46127.7	21419.1	22160.4	16863.8	26178	43269	25236.8	13008	25362.9	11643.7	8704.7	18439.8	30765.8	26362.3	17235.5	10256.4	14229	26378	28425.3	17836.1	2833.91	18972.9	28571.2	23256.2	27380.2	32877.7	34998.7	27615.9	16574.5	10128.2	25802.7
34062.4	22760.3	5715.47	30471.4	52473.1	37321.4	3913.48	11600.8	21986.6	35657.1	26840.3	8838.94	30087.3	31543.4	27005.9	30212.9	29587.7	14466.1	17891.7	31930.3	22959.2	11389	9221.22	20480.7	15403.4	18978.7	14241	3179.05	14096.6	6979.37	28621.4	40691	20793.2	3244.59	19448.5	23557.9	24341.2	19889.3	18515.4	13647.6	6656.04	24414.9	23121	35580.9	48870.4	38359.4	11165.4	11283.7	4401.08	29657.7
49290.9	35637.3	6303.82	32306.6	37693.4	23853.4	13585	19923	30606.5	53342.6	48672.8	22664.6	11789.8	14130.3	16399.8	30365.1	37451.8	30562.4	31819.9	43174.3	41020.7	27310.9	13862.9	21122.4	20168.7	32776.3	10074	6445.58	9502.83	6628.5	9357.11	13241.7	13631.9	8294.21	23264	19768.2	12895.8	11914.2	29349.2	32640	10163.5	25856.4	35489	36754.6	34089.6	21265.1	5017.16	19842	13660.2	33649.1
38139.6	56593.2	23933.1	14285.5	15037.2	21055.2	32039.5	28564.3	38629	47122.1	28797.4	10394.2	4090.4	11424.7	18276.4	16567.6	38475.1	46057.5	34826.7	45511	34630.8	17760.9	23629.9	14563.3	11564	16030.2	6036.06	2665.92	12806	26799.7	30399.6	34948.5	25326.5	15604	19235.5	14611.8	16512.7	12976	25278.4	23431.2	24610.6	13027.1	15054.2	21200.1	20116.3	29558.7	19539.7	35182.9	34287.8	20140.3
34623	55939	28367.3	16667.3	18646.2	34280.5	29540	21273.1	42605	32458.1	2638.93	17982.7	7234.85	19027.2	22701.6	19915.2	35255.2	45198.9	41761.5	46974.5	31278.5	9244.16	16704.3	13940.1	8720.4	5773.68	9207.88	12525.3	4171.04	10912.8	23066.4	30627.3	17204	12189.6	13959.1	8407.39	17726.1	22502	27357.5	21350.4	24297	17949.1	4046.72	15234.9	11597.6	10756.8	26151.2	45487.3	51542.2	35257
22243.2	37416.9	20384.1	26037.1	15823	46272.1	39027.1	3320.66	27446.2	20953.2	3522.97	9072.29	3518.06	16190.9	21726.3	12328.4	16957.4	24749	40544.4	43106.2	18387.4	29812.6	28496.1	21164.3	11149.1	12003.1	11557.4	6114.93	15669.5	17353.4	7995.95	4790.16	5786.51	5348.7	15506.7	20639.5	20577.7	20753.7	30070.9	24002	15966.1	26596.8	24488.4	9133.54	7390.2	26798.8	44361.9	58472	57265.7	42015.3
21588.2	46320	35861.2	27087	8358.3	36392.7	34841	14041.9	24152.2	19765.8	8661.88	7048.35	7808.51	12231	18340.4	25126.4	9642.25	17513.1	28400	29801.7	19950.1	38877.6	37535.7	27218.7	3362.79	14841.2	1829.84	33395.5	50057.7	34669.1	9219.18	11054.5	15803.2	12931.6	11407	21326.4	10373.4	20155.2	30985.3	5857.1	23922.5	25707.5	14557.1	18021.5	22851.3	14481.6	18867.5	27825	43507.7	29519.1
15696	27325.6	25871.1	17622.3	14922.7	3893.17	7091.07	20156	37416.8	43776.6	31380.9	6010.1	24123.9	10082.4	17025.1	30417.5	9003.39	28547	36926.2	37680	32580.4	24660	21830.1	23919.4	7480.05	11864.6	10539	38854.5	55473.6	45085.6	21948.5	11578.2	18471.4	7775.85	9563.04	5517.17	14424.6	14151	12729.9	22433.5	17081.8	6313.74	19648.6	13047.9	14056.2	32890.1	20605.5	23446.1	41655.7	30303.3
40914.7	27083.2	24802.7	14182.6	20550.1	13123.8	5677.31	11668	16641	33296.5	26790.8	3196.63	22847.1	26982.8	18501.2	28172.9	18419.8	12375.2	21283.4	19590.8	24808.1	41202.2	43735.9	22510	8932.38	10053.1	6498.67	33231.5	43804.6	26322.1	11880.6	12024.6	23604.6	15245.3	24731.4	11330.3	23230.8	14794.5	12150.2	19673.3	8479.51	12053.5	22999.7	10574	33307	50599.2	26139.5	15005.6	23461.7	20155.5
40115	30609.5	16408.5	10669.2	13003.1	13281.6	6616.87	32196.2	35200.8	12430.7	10175.5	16773.9	22427.9	42098.8	26675.1	35180.5	37299.9	8223.93	23310.9	19809.3	22294.6	29247.9	19930.1	29028.1	30323.6	7205.39	9601.62	14801.3	23209.8	6209.15	15641.6	18629.1	28324	11315.8	18633.3	16862.7	6576.36	20524.2	36291.8	32401.9	26876.9	17352.4	9889.63	1055.62	31116.6	45245.1	16789.9	21422.4	30154.1	26963.7
26134.1	16941.3	27311.4	34232.9	15625	6868.23	11160.3	32838.7	35954.1	8632.46	17873.7	20251.8	27484.4	32663.2	25047.9	28464.5	24093.2	2825.83	28162.4	29080.7	36534.2	33595.8	14082.2	21260.6	30006.4	14070.6	15870.5	12716.7	10719.5	13384.6	2213.55	11897.3	10196	2139.03	21938.4	30064.9	24688.9	24479.9	30850.4	38519.2	24047.6	1614.35	20319.6	19159.1	10251.8	10143.2	5966.9	21249.4	28149.7	28137.7
14081.8	22396.2	40975.5	39258	12100.2	24085.8	36211.9	47118.1	26748.2	19067.5	26988	18405	34758.6	20164.8	11369.4	26473.9	23959.9	16722.6	17485.3	30340.6	34881.3	32299.3	22579.1	5406.1	27901.5	22394.2	18684.3	20169.2	12761.3	15499.5	19011.3	17763	19669.7	9917.75	9605.37	21059.3	26592.9	34642.3	33851.9	22455.4	18942.1	10516.9	17966.4	18003	4839.93	8985.1	1472.38	2429.85	8264.47	18392
25442.2	51894.3	49827.9	32091.8	18938.7	14125.3	23255.7	44209.6	24972.2	23944.9	34261.5	26798	37840.5	11980.8	8675.23	18331.2	32815.1	23579.4	8096.77	28563.3	29052.6	38358.2	37580	18997.3	18642.4	8284.01	16342.6	9168.02	17011	20967.7	18817.2	19298.5	28877.8	30570	14174.6	22759.9	33556.5	48292.3	56719.1	30362.7	14039.2	16179.2	16830.5	27466.2	13530.7	34608.9	20569	5445.83	11027.2	8855.22
18132.5	31687.1	21232.6	24568.2	24451.8	17108.2	5341.65	18914.4	17501.1	23477.9	41388.1	36252.3	47547.1	31779.2	12268	4822.86	23854.8	8364.43	18009.4	20500.3	11827.6	36061.1	52435.5	41550.1	25577.4	28499.5	14380	30397.6	40054.2	19699.1	17886.6	26177.6	39380.5	40321.4	19071.4	27065	22189.8	19283.3	26151.7	14205.8	18266.1	21598.5	15731.9	15665.1	15170.8	41554.5	37484.5	9225.63	10957.7	16565.1
22524.9	24754.1	22484.8	48333.9	56273.2	51588.1	26619.7	11524.7	15775.4	25783.6	33628.7	20169.8	22655.3	22978.4	20418.1	14555.6	20758.5	16000.4	10620.7	7771.07	5824.4	20401.2	27417.1	31995.5	23140.9	22057.3	15018.3	18498.4	30225.3	25716.4	21307.8	19110.4	38880.4	46384.5	27009.8	29233.3	22554.1	12460	14690.8	21093.9	15496.5	13836.3	19120.9	12373.3	17215.4	35007.9	36747.3	21208.4	13687.6	27447.6
24835.8	23425.8	22853	47121.3	62035	50751.8	22397.2	6019.57	11966.2	33666.5	36796.9	7147.19	28420.1	21717	20222.9	33935	11470.3	15645	25500.3	22906.4	13782.8	13401.2	20023.7	44352.9	29754	31843.5	39885.2	13994.3	28956.9	21403.2	15909.9	14779.8	25386.9	27855.5	14134.3	24167.5	21962.6	16928.5	13222.9	7234.53	19584.8	31987.2	21678.5	12139.9	23559.5	40767.7	42162.6	37912.2	43762.7	40323.1
16048.2	15639.8	17972.8	31213.9	33406.1	22186.9	8934.27	16057.2	21571.2	38927.1	44129.4	16639.5	24637.5	24797.4	33611.5	67726.6	43546.3	27022.9	24170.3	18212.7	11481.8	16291.1	16976	39599.7	28713	46296.6	43025.8	7882.46	11929.4	12621.6	19142.9	9376.41	21791.4	18798.9	40967	38335.9	18179.8	12867.6	15991	11733.5	10456	14118.2	10505.5	5136.8	20243.9	48388	46909.9	37947.9	34400.5	23503.9
6414.75	11801.9	3354.39	14287.6	14071.1	22490.4	13822.1	7010.95	20222.6	27302.8	29203.6	11597.5	27325.3	19803.2	24902.4	46741.3	27679.1	28106.5	36113.2	27168.2	25477.3	25314.9	9056.86	41323.4	33296.2	41991.1	51667	21398.4	6080.32	10439.2	16827.3	15171.4	20159.1	29554.1	32547.5	23230.8	12651.3	9190.57	17097.6	6591.44	19844.2	6475.8	16410.4	8150.14	17467.3	41246.3	40551.7	31091.6	17471.4	26618.6
7573.99	20247.5	26091.3	15855.2	13151.9	24671.3	10194.8	17630.3	14582.8	12693.4	17070.9	13628.8	29018.8	14587.6	12558.7	24317.2	20444.1	8944.97	18082.6	32972.8	31094.9	16673.2	16675	50878.7	37074	44281.9	56016.9	17904.5	8392.99	3410.12	9524.82	26845.4	21487.3	25064.8	17132.3	13400.7	5753.54	7183.39	10873.3	3777.84	14777.9	9667.84	17365.3	21659.7	20116.7	27924.1	34746.8	25115.5	12545.3	22797
22913.9	35751	31308.8	37871.4	33647	38982.1	6384.19	36662	34765	3213.13	22582.7	1539.95	21440.7	9645.13	19133.4	30325	15909	27735.9	22372.8	37499.9	35756	8776.24	21323.8	30728.8	33417.6	52736.7	60859.5	35252.3	10781	15975	4840.55	30815.9	28713.5	12789.4	32305.9	44557.7	45698.9	35953.1	30617.5	27049.6	24208.2	16400.7	18510.5	26344.4	20666.6	17717.8	27408.3	28334.5	5111.36	11012.3
25444.4	42752.4	20708.6	43339.5	55353.4	29052.5	17891.8	41521.7	45252.1	20413.1	20916.3	11200.1	9163.71	21545.9	30220.5	20028.6	14511.1	30475.1	27524.4	33247.1	31459.1	3200.2	16504.2	3268.47	25294.1	28816.7	29145.7	19577.9	9309.65	12826.6	8681.49	31286.9	36023.8	3653.25	29106.7	49898	45587.9	31262.7	28623.6	27924.8	29742.8	19426	15044.6	21012.4	4065.33	23516.8	43317.4	54112.1	45281.8	34513
31003.5	24024.9	39561.3	39029.7	34958.2	20987.1	19229.4	42429.5	37028.6	4840.66	26538.9	18453.7	7598.28	25909.1	21420.5	8827.55	7934.22	9671.73	8697.92	2315.62	13386.2	9054.62	23024.1	24788.4	49494.1	43597.4	28482.4	25101	13379.7	25399.7	15480.4	18845.4	11471.3	20988.7	44485.3	46184.5	33366.6	17181.9	6571.24	17246.1	25581.1	20527.2	15426.8	12465.1	23871	45257.9	57895.6	58281.1	43176.1	26660.2
13633.1	19149.9	42212.9	22532.8	20740.1	22259.9	14938.4	40668.7	37080.7	26040	11758.7	3482.88	12084.9	24714.2	19221.4	7914.65	20415.1	24991.8	9501.31	15139.5	28103	35167.7	27396.2	41103	51162	35079.6	22235.3	19270.5	33086	36149	16698.4	17763.5	19283.4	51507	64777.2	51732	37916.2	20148	1773.22	12837.2	35253.1	38711.8	22360	17338.4	22922.1	39176.1	59952.9	49948.8	25854.1	21488.4
14015.1	3997.8	30850.7	27906.3	13853.7	23021.4	19195.9	6804.89	19606.7	15436.4	13915.6	12376.4	6372.57	13548	6415.97	16330.3	28861.4	22731.5	13252.3	15566.7	27007.7	26940.6	14724.5	23173.2	22248.7	10520	17022.6	29983.5	40809.3	33927.1	8429.05	5522.2	20557.2	49436.5	43398.7	20862.6	20979.6	23106.5	20745.7	30750.7	46325.3	30911.1	17535.9	36378.8	35195.7	24140.1	32175.9	38783.8	24475.3	21586.2
18674.3	33620.2	25961.8	10247.4	26852.2	30573.6	31226.9	26810.9	19028.7	2720.28	17551.8	4519.66	14732.3	14642.6	25243.5	37678.6	39587.9	46774	38523.6	26659.2	25334	5197.15	13692.1	3256.51	17445.8	10818.4	18800.9	39338.5	43757.4	29631.3	5306.09	15104.2	20105.4	32926.3	15957.1	18433.5	21743	36088.2	41932.3	46747.1	37237.2	20929.4	26241.5	42234.8	31069.6	22451.2	30791.2	25193.5	2364.85	9449.31
31022.9	39977.6	32738.5	10935.3	14011	16327.3	16722.5	23265.9	20973	9007.23	16799.8	28359.2	24515.6	8922.57	21736.4	27855.4	21608.9	44054.5	36349.3	11030.9	11591.3	11338.6	24644.4	9457.05	18882.5	18820.9	7016.33	28734.5	43111.4	30527.4	14014.7	29889.9	28834.3	40264	26590.9	30615.8	19758.8	27948.7	38388.2	47991	49301.4	45574.6	54934.4	45607.5	27063.7	23725.2	19750.2	4601.44	15642.8	19768.4
33655	36965.5	33512.5	9612.83	26758.2	32332.1	44847.1	59349	39497.4	12484	24577	19849.2	16655.4	9787.49	4187.82	14755.5	18525.9	19330.8	13512.8	2193.08	8959.75	12306	22218.9	6384.36	12948.2	12312.9	18947.2	16119.3	18715.4	27175.4	37525.7	34450.9	20552.5	29406.1	23530.3	29767.6	24148.3	16402.1	38890.5	48679.3	35106.1	42205.1	41742.9	19277.4	15338.3	26152.3	33210.5	14583.3	21760.8	36974.2
23815.5	12024.7	16296.1	3604	26697.2	33654.1	37884.2	43903.5	25576.2	30428.5	43610.9	11098.8	22841.1	36101.5	37289.7	30394.2	17091.6	3627.55	4422.54	15904.8	21040.3	31410.1	36521.5	8938.77	12646.8	9367.1	16823.9	21459	30213.3	38402.2	39895.2	31321.9	23619.9	11521.9	19510	42529.5	37034.8	21806.5	31545.1	35823.4	33524.1	31181.9	27161.7	26239	14404.1	11054	35306.3	39812.9	4690.47	48590
19008.4	12340	22401.8	9695.06	17185.9	25945.2	30619.9	40418	26144.9	30786.1	37681.4	22179.5	24267.6	32767.2	34642.9	19718.5	29511.6	18853.6	5858.64	21488.7	31391.3	38411	38154	16507.3	4084.75	3738.15	9159.03	8186.82	28555.8	44118.6	43792.3	26087.1	12628.6	7498.46	10974.6	14506	22138.8	27085.1	19748	20901	24740.2	14439.3	13157.4	27414.1	26643.2	25611.4	37299.4	51701	13844.6	51952
7137.03	11989.3	19927	5768.31	11080.4	12474.8	11152.4	12568.2	11381.5	26969.6	25050.6	10982.8	10575.1	7548.49	13431.2	6920.75	28568.6	23561	7557.79	8308.56	13848.6	23340.7	31645.9	21988.3	4420.87	20862.7	10847.8	16536.3	23813.6	14770.1	11204.4	14033.5	29063.3	36007.1	25661.6	13058	23839	25415.4	23660.9	29104.1	24751.5	17232.2	22084.1	33170.4	29761.1	17675	34843.9	44345.3	29775.9	49309.6
22513.2	17743.8	19863.3	28112.9	38079.4	28955.4	12141.9	20273.8	33404.9	30105.7	19366.8	10659.2	6716.22	12469.2	9917.38	6723.09	10674.1	11387	5410.06	1617.81	10505.1	24530.6	33051.2	19269.7	13370.9	24798.1	15522	8690.79	11935.1	15165.4	3934.81	19226.2	29996.1	23295.8	23873.5	26752.9	41633	34068	20804.2	18019.6	20137.5	20897.3	28352.3	30963.7	22331.5	23462.1	39028.9	30999.1	13763.6	36477.6
46519.8	32886.7	23049.6	32441.6	38749.8	29832.8	5730.52	29085	36135.5	30386.6	28039.7	15623.1	20779.1	19961.5	7474.76	4579.25	15013.2	13803.3	5923.25	11000.5	21149.6	43516.9	43252.1	16973.6	17990.1	29528.4	35765	24770.4	14340.3	29674	14852.7	12704.1	22496.2	22985	32180	39422.9	41493.8	25550.8	17400.9	14781.8	8411.35	9978.61	23057.5	15196.3	13212.5	30375.5	39139.2	21967.4	3590.02	21603.6
43365.1	37115.9	4284.78	40842.1	49007.4	27904.4	22309.1	15284.8	14507.6	10427.4	21605.1	27733	10274.9	20540.4	15445.3	8748.86	9343.26	14815.7	11401.4	7847.85	10983.8	19521	18276	5351.82	17938.7	21263.6	24119.4	28270.2	7342.14	25547.5	40791.7	19399.3	32547.6	51641.5	40152.1	24491.1	18483.5	21349.2	37213.6	42051.8	34954.1	16495.2	6831.48	15692.9	9318.17	36409.5	41156.5	29774.1	18732.9	14978.5
53390	32232.4	7434.36	29966.8	26980.2	25387.5	33406.1	19928.5	14687.5	18492.4	17048.2	44667.8	30538.8	11865.7	16531.6	22756	6455.85	19954.9	23973.6	9272.41	6555.91	9720.93	20125.5	13239.3	13592	24580.9	30899.4	28189.8	20443.5	17016.8	23909.1	14817.8	26457.5	45216.4	39405	21311.9	24630	26845.1	21245.5	16027.9	9037.57	16670.4	16948.5	7761.2	12225.9	16937.9	27004.6	27101.9	12264.4	7523.85
63055	36426.9	1861.98	21073.3	27992.5	31892.4	31827.2	24855.7	22276.2	15688.9	22180.3	18194.2	8646.45	6400.33	19697.1	36279.7	17807.7	19673.5	22134.1	16700.4	18043.7	29508.4	44102	39132.8	25209.8	13923.3	12285	17522.8	20996.8	18312.1	17119.2	16088.5	28436.2	49004.1	44645.4	22521.9	18022.4	13548.4	6953.18	19792.2	15013.2	24050.3	30649.7	16175.5	9284.83	12946.6	16454	27898.2	28415	12481.4
55599.2	41030.2	22687.8	7981.01	13023.1	32233.9	40996.2	31015.3	15419.4	9727.41	17064.8	11502.4	19435	16831	17063.9	37214.5	20232.8	19015.2	24325.6	34766.9	39771.2	42557.3	38060.7	32185.8	19021.3	5287.84	10810.4	28800.8	29129.9	3509.75	24164.6	19608.2	10854.1	34388.6	44487.9	28939.5	13911	11045.6	1945.36	13290.6	5209.39	19390.3	19200.5	7098.36	8171.34	11230.4	3835.26	15356.3	11006.5	12792.5
39279.1	31861.9	27055.4	19990.1	16523.5	24844.4	32773.3	26197.9	9225.03	21839.6	15027.8	13216.3	17637.3	12608.7	16510.4	30266.6	25702.6	13802.1	12048.2	31371	24291.9	23438.1	17442.4	16060.6	20445.8	18722.9	13293.2	15656.7	17273.3	29743.9	54131.1	29256	13767.6	18716.7	22913.6	17856.8	8903.59	16221.9	10933.5	13754.1	13408.7	20349.2	23792.5	36660	32373.1	11704.3	5734.54	8456.17	11050	12710.6
27553.6	39968	33017.1	9788.27	9273.63	3534.43	20602.8	13605.7	23483.5	28340.1	15727.4	20366.3	16369	13153.9	33967.4	48008.9	48407.5	43104.4	29750.7	10916.7	20310.4	21011.8	35687.2	36126	38135	35695.5	26808.9	9687.17	24645.8	22006.2	39238	25703.7	11041.6	19843.4	7821.59	10290.5	11212.7	10532.7	7459.88	21270	23872.7	19559.3	15197.9	36269.3	52652.6	42926.8	16977.2	8473.07	9548.46	7211.45
28403.9	47509.7	39548.2	18371.3	25492.8	19203.5	16727.5	29921.9	5103.42	20047.6	1374.6	27707.6	29183.3	20164.4	28312.6	20259.8	35153.7	53139.5	53742.3	30625.4	13694	28723.1	42602.7	40210.8	31586.3	34113.2	32700	23797.2	17257.2	2580.88	10230.3	20589.9	25063.5	13731.9	14599.5	8291.15	22885.3	19725.4	21591.1	34484.6	29765.3	29643.2	16232.2	24898	32885.7	39865.2	30664.1	7773.14	25415.1	32662.2
35604.8	25564.9	21416.6	28010	35029.7	24854.2	27549.8	37477.3	29007.9	25556.4	3286.84	37164.4	37816.2	14163.9	27545.7	32542.3	9836.26	38546.8	40691.2	18435.6	21984.9	40110.9	53551.9	46743.8	37845.2	42362.9	41707.5	20971.7	7597.76	8687.49	5530.19	13692	24114.1	22569.6	26935.1	19219.9	1895.36	6289.31	20947.6	29997.5	8409.19	18521	19301.9	18828.8	19538.1	30787.6	39575.9	12925.8	29162.3	29735.8
31698.8	7187.5	5234.37	27567.6	30636.2	29557	31200.2	30560.5	31182.9	24733.6	11101.5	12994.7	15241.4	18081.6	39382.5	45503.4	26042	37150.3	33993.5	34120	37591.5	49852.5	50776.2	41186.9	37032.9	34521.8	37473.4	21875.4	16744.9	2282.02	21976	16945.6	17999.8	20205.7	20792.5	18942.2	18548.7	22405.4	23014.7	31968.2	15533.6	24276.1	34205.8	18167	7649.65	14913.3	28829.8	36411.5	31412.2	9565.55
12388.9	29570.1	18964.4	42956.7	33745.5	49502.8	69185.9	47629.3	9102.8	24222.1	19486.8	4863.23	23810.3	55537.2	54882.8	42098.1	27569.8	28742.1	28740.4	15344	46326.2	56920.1	38676.4	25115.9	18890.4	8574.84	17928.3	16743.3	6713.16	13102.2	22664.2	15058.6	16023.8	27479	25485.2	15737.4	12811.6	14598.2	7208.74	13136.9	18570.5	4716.36	6807.41	21967.3	29443.9	24239.3	15533.2	19096.4	22651.1	11466.1
9088.74	29193.2	17665.4	35259.6	7081.41	44618.8	61598	58137.6	14397.1	35040.2	24910.6	3225.26	16080.7	46511.4	39567.6	6332.4	16850.1	16882	34595.3	13727.9	50682.6	51685.1	27352.2	18189.3	3289.53	10878.9	22599.6	26145	18621.3	13586.2	7050.21	14728.3	25066.5	24915.8	27816.9	13162.7	10749.6	21027.1	14021.7	8040.95	23883.4	38541.2	39929.5	40343.5	48880.3	33070.2	15898.7	18144.2	8165.91	18435.4
7303.17	23482.7	16487.4	38332.4	16805.6	39678.2	36132.9	48898	10500.3	36370.2	32172.4	17282.6	28720.9	47049.9	33698.6	11821.7	25689.4	37984.1	41843.7	22769.2	41877.9	30412.1	15640.6	13723.9	5480.02	15322.8	26516.2	23340.4	11245.7	2790.74	1985.83	9694.22	7485.5	24720.8	34917	19927.5	15214.1	14904	12409	5939.8	24882.1	46585	42170.3	50566.2	58016.9	32715.4	41855.2	38845.7	6115.56	25448.6
9961.9	6215.57	28285.1	21922.1	22816.6	38852.2	22635.2	26974.5	7136.64	36148.4	31247.6	24656.2	25586.4	38515.6	30897.5	16109.6	28397.2	44189.2	50461.7	32064.6	41005.1	36803.3	9688.36	14831.4	14906.9	2888.05	10295.2	21258.6	16344.3	11438.2	21535.7	4576.97	24059.6	19951.4	16149.2	25235.9	24150.1	18668.4	13118.3	12988	31274.5	39215.4	32208.5	38697.5	35130.3	23733.7	50842	46335.1	6484.13	26433.3
13767.9	45655.2	59111.4	36696.8	26722.5	28029	17391.8	7736.24	4222.8	4080.26	17183.4	17860.7	7683.07	14074.4	8880.32	16064.2	30597.8	33065.6	37614.6	32882.2	33237.9	27982.9	10904.3	17618.7	21210.5	9267.12	13198.4	37808.1	37373.8	13995.8	16512.7	18236	39024.3	29359	20896.5	23301.5	19859.3	18491.4	10560.6	15025.7	38559.2	32331	22916.5	21718.2	5249.77	7773.52	31004.4	34735.5	7367.02	24094.4
30356.5	53410.4	43292.3	16253	14640.5	14041.6	17840.3	5962.83	12129.3	13592.8	42831.9	36772.9	30528	29306	26682.8	13584.9	39541.4	31708.5	27093.1	35593.5	17330.5	29544.9	21640.4	18130.2	41539.9	34465.9	2615.8	29799.2	26206	13654.7	18618.4	22622.1	17944.2	11060.3	8684.8	21640.6	27058.9	23314.5	15675.8	4414.68	21495.8	19544.5	27350.2	24016.5	14000.7	36141.9	15403.4	11389.6	6551.36	22863.2
27444.7	26816.6	14634.9	15088.9	16947.2	37936.8	28282.5	3603.6	19072.5	3871.67	32583.1	23209.7	18595.7	16411.4	19996.1	10239	25334.5	24549.5	21002.1	30108.8	28480.5	51403.7	29646.3	19064	36861.4	21393.2	9862.2	14254.6	2132.12	6587.47	24254.9	24792.5	13076.6	3118.46	4925.05	18882.7	27724	23887.5	13226.5	13237.6	26042.2	15378.5	34902.8	51200.5	25077.4	43869.4	41280.2	14324.7	20460.1	26378.6
32115.5	54465.1	39401.9	22205.3	20616.6	33601.7	40997.8	31548.7	26887.6	6174.05	14182.4	12926	19050	23729.8	18743.9	14454.9	27173.3	33142	18634.8	29778.6	30285.9	32909.3	19403.2	33224.2	28178.3	1806.74	14258.7	8485.18	15991.4	11628.2	10466.6	12275.3	7666.67	7204.89	14489.8	11615.4	6456.87	4570.89	15009.1	17883.7	17443.8	14791.2	34467.6	50400.9	40190	48353.1	49709.6	23260.2	19357.3	31120.6
16690.6	53806.2	41365.1	32554.1	36257	19930.6	49607.1	48924.4	45220	35331.8	18013.3	5720.35	24188.8	24733.1	18380.6	12154.7	26740.4	36591.1	33702.7	40649.2	33028.4	18757.5	10585.3	5908.14	4083.51	4187.68	18438.4	30179.5	31139.9	17632.9	6717.03	22080.4	30339.7	17265.6	31712.5	29023.2	12245.5	8736.25	2849.67	14093	8450.18	25461	26791.8	21256.3	21749.3	37875.5	38881.7	21394.7	23257.6	35619.9
8872.22	45153.1	48016.1	39484.8	42123.1	8072.52	40591.1	45862.6	43579.2	34408.2	20961.2	9323.12	11091.6	19243.2	13213.7	16629.8	31789	47688	44863.1	30644.3	32360.8	21858.9	2744.3	10488.1	11509.1	14589.8	36108.7	43934.9	33573.8	21174.3	18495.2	38302.4	40219.5	22436.6	25052.3	36893.3	17359.3	39407.7	39248.3	16714.9	17155.9	7508.61	22287.2	17725.6	24041.8	19368.4	24738.2	17980.5	10268.9	30893.4
6338.05	43673.9	45511.7	18757.7	37628.7	20677.4	34577.3	33049.7	22829	22904	29868.3	22248.6	15205.4	20434.5	28026.2	28489.5	29172.5	44026.2	38999.4	23962	21738.4	16849.9	11945.5	7367.45	12464.4	8849.96	15861.7	7627.94	6030.94	13589.1	21761.9	26998.2	20613.4	12107.1	22547.2	29689.8	21603.6	32319.3	37862.8	20181.6	4632.61	14242.7	23545.2	17330	13681.2	22352.2	25528.2	21020.8	16291.6	21260.3
15549	37213.5	48726.5	31396.5	31832.3	25607.3	37609.8	31346.6	21289	28968.4	43800.4	23129.4	12810.4	21685.3	21792.2	34639.6	32160.5	52011.7	61321.2	46887	28848	15740.1	2505.25	14193.1	11391.3	15208	24653.9	18222.7	15025.2	19879.4	34521.3	36979	30210.2	26114.3	4370.94	17554.3	22639.7	12442.6	14290.3	9017.11	14797	20585.8	18057.6	8746.68	21343	40381.3	38288.1	17187.4	15031.5	10125.6
35792.1	48464.5	39497.2	12387.2	17069.2	19546.2	35751.1	31712.2	19120.4	23587.1	47640.8	30500.8	4708.6	12482.8	15326.9	27482	30037.8	39125.3	50180.6	52542.9	47521.5	28456.8	2521.16	15527.8	1639.18	26039.6	34603.7	21525.7	12271.5	18970.7	27366.2	31134.6	33208.7	22452.8	16044.7	20042	17772	19227.8	18051.4	5989.47	10309.1	14377.3	24162.2	23790	3852.95	38119	52814.7	33724.4	11950.4	6335.27
38993.8	35467.4	15319.3	9694.01	24107.5	31479.5	28712.4	30293	38780.2	21525.4	34763.7	43647.3	25314.9	16529.7	25668.3	18031.4	29992.7	36638.8	35284.8	30508.8	26372.1	25891.8	28178.8	24182.6	17857.5	37614.4	35760.7	23487.1	29212.5	40730.7	46010.9	41300.5	28472	10584.6	19239.2	29210.4	27391.9	23916.4	16894.8	17323.2	23480.2	26507	21395.7	9365.55	16080.4	25792.7	37570.7	33796.6	21688.9	26135.9
11564.8	14018	19800.4	18048.2	18466.2	26476.7	29648.4	36099.1	39093.9	25352.9	27810.5	37959	32355.9	18889	23024.2	16689	23254.4	40665.2	46743.7	35249.8	16570.4	16275.6	25825.7	30453.5	31564.6	35975	37663.6	30601.6	34343	50092	52424.7	24839	8123.39	13839.9	20155.4	20326.6	21203.8	30563.9	23530.7	16128.2	27965.3	30205.1	17874.3	3320.53	20420.1	15546.2	36485.8	53222.6	42324	32432
10837.1	15377.4	8209.75	14572.1	17549.6	14475.4	27240.5	48100.4	32832.6	7900.69	27905.6	14159.4	4258.99	10386.5	19250.7	16709.1	21274.4	35857.7	44234.7	27670.1	7615.47	21636.9	15867.4	29365.2	29651.1	19360.7	24690.3	19550.2	11557.1	17428.5	26660.4	30180.2	34430.5	38702	31419.7	12471.7	15618.9	28033.2	22788.2	22050.8	40438	15125.3	16391.9	10461.2	8173.52	14443.7	31798.8	53877.8	60540.1	45674.6
13629.3	19378.9	16817	5072.43	22623.5	30195	24188.7	39330.3	25718	16900.1	39498	39453.7	18877.2	9740.97	15956.2	11571.4	3543.58	2832.5	17165.3	28410.4	11604.3	13334	16402.2	28415.6	32652.2	37616.7	40844	29072.5	10584.4	4398.84	21322.1	36521.7	37571.9	34097.5	26523.7	15197.7	14300.6	1894.61	5900.73	23561.8	46667.7	31351.2	38130.9	23785.9	10301.1	12330.6	17988.2	27043	61798.9	56206.7
9618.36	5987.11	9658.74	11523.2	31268.5	21192.5	7075.71	10529.4	11407.5	9524.56	11309.7	19875.1	9527.93	27254.5	22945.9	17676.8	26123.3	27369.6	14481.9	24125.6	22635.6	3343.08	14845.7	21213.2	31781.6	39789.7	39723.1	26862.8	18451.1	8874.8	34143.3	37458.9	24980.4	13114.1	9045.83	16789.5	23242.2	17146.5	8467.92	24387	38485.3	37582.7	47205.1	37825.4	7097.92	9818.74	11334.2	8303.99	36579.2	34754.4
28152.9	7370.34	14574.5	28912.7	40733.1	15803.7	20371.4	9318.66	26013.1	37670.1	20039.8	13036.1	29158.8	39096.2	27390.5	10859.9	9610.26	23923.9	20910.9	17913	17305.1	4955.39	7916.15	27778.6	41185.2	26487	18175.1	16278.4	11385.3	8899.16	16934.7	9679.01	2954.27	2950.91	3133.57	12380.1	15083.8	19487.1	24296	22829.4	27047.6	35229.3	34385.3	24088.2	6154.57	22652.6	3559.5	9323.83	15619.3	42549.2
26095.8	14866.8	32646.7	24945.1	27581.8	16535.5	8856.25	19539.8	18810.8	26749.4	26426.2	27250.1	32366.8	34522	30351.9	19118.5	7988.14	30187	31443.1	14115.6	23459.7	14752.6	5639.62	33052.7	40990.9	15371.6	10596.8	8252.64	18156.3	12449.6	11260.1	17564.7	21513.7	10620.7	12590	20531.4	20201.8	17747.5	41374.3	40373.9	25690.8	20081.7	12419.5	23839.3	24142.5	19021.1	12757.6	16934.3	15872.9	26442
8223	24726.6	25106.8	17614.9	16632.7	14098.9	6308.45	14196.1	29021.5	23546.7	18371.5	20842.3	36799.7	42606.5	23872.9	10482.2	42705.6	50679.2	41052.6	26219.4	33375	10575.4	28461.5	21875.9	23624.5	39351.2	23623.7	29076.4	17073.1	8084.08	19733.5	27591.8	23496.7	27915.6	37826.2	30320	11939.7	36641.9	58236.8	62012.8	41253.5	14689.9	2656.77	28609.6	36621.8	5512.97	29898.8	19646.4	16145.8	24249
13063.6	19640.1	17697.8	5621.77	18911	18602.6	5298.78	5974.37	11849.1	16251.9	10278.3	10814.5	25509.1	39978.9	33608.6	21939.1	46347.7	52561.4	32125.3	23670.5	30896.2	6767.51	36961	23435.2	21924.5	37573.4	36749.5	34725.3	20103.2	9691.06	26880.7	39253.3	35161.9	45816	40792.8	26957.7	32340.7	37872.1	39207.6	40211.5	17322.5	11549	11500.3	14147.7	7241.81	20954.4	36358.6	12522.6	18991.7	25952.7
23855.5	6572.41	27855.8	23529.4	14011.7	28123.1	20332.6	4968.62	14272.4	12201.9	20847.2	30579.1	20945.3	19560.9	17256.8	37641.8	59173.6	48369.9	14198.9	33229.9	40547.1	27056	24157.4	10961.7	12346.4	23203.4	18169.3	14976.5	23151.4	19055.1	24494.2	29715.2	15000.4	18493	21048.2	22358.9	28162.2	23199	34104.2	43939.7	21571.7	8683.58	20688.7	14708.4	5616.53	6784.59	13583.2	31903.2	41518.5	22415.8
21387.6	27600.4	40694.7	31626.2	21744.5	28818	41708	17552.1	18903.5	15270.5	14691.5	27487.2	16701.6	9375.32	7770.28	38165.6	53844.8	32183.7	35281.6	43906.2	32076.2	42431.8	33009.9	9030.23	15978	14959.6	18667.8	31083.1	34638.1	22490.2	4670.29	15302.2	9536.17	24426.4	47907	47850.9	24845	20235.8	40990.1	44377.9	30903.9	21721.2	10788.9	22946.7	23711.1	26283.3	36730.4	44067	44046.4	25638.9
33916.4	29996.7	23291.1	30123.6	23263.7	31015.3	50013.4	15514.2	30418.6	47543.3	44153.9	24820.1	12179.9	9597.85	10331.5	19035.2	43181.7	22965	32000	33699.4	43465.4	59034.9	33488	6517.79	16408.4	10429	24058	44415.7	39631.1	23657.5	3053.81	27393.1	32942.3	24984.4	45157.2	43789.3	21445.8	23745.5	34021.6	40809	32557.1	23931.4	17407.9	6843.51	15571.5	34265.1	40282.7	43885.1	42690.3	24564.7
45826.5	36793.8	27495.8	30486.3	14653.4	35007.3	51253.7	34760.6	21435.4	41304.4	58762.7	21516.3	31037.6	34282.4	6204.7	5943.83	15442.5	13296.7	15730.7	34776.6	33115.1	27521.5	28988.2	13081.2	21906	25979.9	20516.2	36538.6	36792.4	28614.2	13466.1	16731.3	32258.8	24206.2	31837.9	29261.9	16470.4	21763.4	21595.6	34584.4	27228.4	10208.5	14471.6	23168.6	4103.08	31581.5	36246.3	36689.3	25768.6	9070.35
41479.2	30445.9	23388	18033.1	6366.69	26368.6	32019.4	25646	16563.3	20112.6	41495.4	19472.5	26786.7	34006.3	20626.7	20674.3	16976.1	18888.9	18211.7	41223.2	32621.2	25911.7	44015	23326	24021.9	24911.5	30824	48029.9	40932.2	22616.1	16088.2	16094.3	12012.6	9931.69	15793.3	23072.8	37075.2	35230.6	20780	14405.5	21232	17229.2	15409.2	17221.7	9030.53	34270.2	34238.1	20070.4	12993.1	8016.69
56858.6	42535.3	18673.9	6427.11	18474	20950.2	18268.9	23072.4	26798.9	24483.7	18418.2	11729.1	16598.5	18222.4	30001.8	21515.3	20910.6	30585.3	9100.46	38335.5	42633	41464	38620.6	34800.5	28326	35261.1	52631.1	55678.3	33027.5	18512.9	19434.4	17667.9	9723.65	16271.1	26488.2	23018.2	33871.6	21899.2	13116.1	12289.5	12621.2	15754.4	12325.9	4418.49	15697.9	34563.4	43310.7	41526.7	33093.7	26559
68760	40969.8	24214.3	12211.7	29196.9	23528.9	11734.3	10476.4	24898	29010.7	22270.7	20977.4	6802.23	18795	31358.7	16700.8	29979.6	43691.3	19736.7	26539	34443.1	42051	34368.6	25221.4	17362.3	26823	43012.6	40205.9	21289.1	14996.6	10142.4	8970.2	8690.4	28872.9	24830.3	24749.8	32220.2	7625.55	28811.9	37580.6	29570	7838.99	6009.06	17594.1	36028.5	33901	19738.6	21654.9	38654.5	39103
49119.7	30747.7	24004.4	8193.95	18294	13612.9	10505.1	7042.72	22755.9	35051.5	26425.7	15074	5359.91	8456.75	8768.72	18587.1	33538.2	37503.3	32586.9	26421.6	17969.6	7767.99	18351.7	18532.6	13043.6	13991.5	27621.1	18220	2888.81	9595.8	15333.4	5356.96	9317.67	24415.4	13937.7	24455.3	25706.2	32456.6	36449.7	22823.2	12428.1	4851.72	18482.3	37286.6	53231.1	35529.4	7669.2	17156	30033.4	25652.8
18820.9	17550.5	24145.3	26121.1	35531.2	30279.5	10460.4	5919.29	9401.6	14535.5	12490.7	7301.66	3909.74	6131.09	7727.59	17972.8	39324.1	44134.9	36017.2	16554.9	27576.1	16105	20140.1	34827.7	42266.6	28701.3	9414.88	4472.82	10744.6	5139.48	7432.78	9119.11	3899.32	15036.9	5951.25	29171.2	44806.4	35178.9	13507.5	24795.4	10066.1	14376.8	5001.29	31950.1	44221.4	27958.5	15001.4	6548.6	25537.9	37245.4
9410.46	24263.3	24548.6	31029.9	47109.7	51878.5	37789.1	15498	8637.51	10569	4564.09	8691.13	6495.53	22695.7	29652	31304.6	51580.5	38299.6	32626.6	18561	47385	48253.1	41026.6	38386.9	36666.7	28628.2	21484.3	24432	25829.3	28593.6	29116.6	18800.7	8619.41	13218.8	19576.9	39972.2	49539.6	34338.9	27078.8	50227.1	23661	36234.5	40954.1	22023.6	20503.1	14926.6	2596.84	11858.2	32185.8	30598.7
14229.6	15817.4	8957.24	16053.6	39506.6	50754.6	30954.9	12649.7	31116.7	16177.6	9795.34	7429.37	21460.4	19939.5	5747.33	16791.1	38242	48253.4	32045.9	17950.9	56857.4	56708.2	58503.8	50828.5	28732.9	17789.5	33703.2	28881.3	23919	34066.7	30133.3	21619.8	5545.49	8196.47	837.977	22336.5	40959.1	37591.8	15423.4	50376.2	28589.8	40771.3	33416.4	8436.6	6494.89	13620.1	6807.21	27235.1	37251.1	31022.4
29285.1	11147.9	14317.2	20102.7	25044.3	21653.3	12123.6	34874.6	31584.4	10902.4	16850.6	2573.58	25966.8	21000.3	18607.8	32868.8	24221.7	40295.4	28463.7	9512.35	33499.6	40602.9	52946.1	44808	18309.2	7414.6	32617.8	38728.9	23111	24036.2	25460.1	13182.5	21049.2	40525.6	29274.6	9954.16	20990.9	31044.1	11165.9	32872.1	20193.2	29555.1	24158.7	23769.2	8534.22	17456.8	3480.23	20893.6	29612.8	30595.8
30331	8101.82	25658.6	12848.6	11995.9	20323.2	18219	25496.6	21173.9	19852.5	20633.6	20942.9	41514.3	50564.6	37229.1	27369.2	9728.3	25348.8	32172.3	8579.75	20303.6	17885.3	13595.9	6036	15630	5835.85	19492.2	22194.1	12762.5	9586.12	8219.27	17221.7	41077.5	43565.5	26441.4	23657.2	11228.4	30376.6	21603.7	19116.2	14972.6	47069.1	66406.4	39513.6	16246.5	17497.3	14002.9	22705.4	20770.4	13136.1
30219.1	22044.3	31345.7	26851.3	34088.1	27713.9	33593.5	38376	18072.8	14317.8	24537.5	16698.2	25570.9	50943.7	50079.3	25330.7	14968.1	31857.6	27013.9	21357.9	15562.3	9242.43	23357	40379.9	44583.5	22966.9	15288.2	10673.5	33526.8	26717.9	11635.1	23704.7	35923.7	30487	7033.83	10082.9	13299.7	27278.1	23170.7	31491.7	30884.7	50227.5	63414.2	40461.3	7197.55	13577.3	20241.4	20370.6	14699.5	13275.3
35672.1	30302	23809.7	15646.2	35138	28335.3	31601.2	36899.5	10015.8	22501.7	32153.2	19806.7	2802.61	25231.5	29208.7	5122.77	36489.9	49353	28291.8	16914	21117.4	27828.3	33067.6	43412.1	46300.3	28201.6	22999.1	3518.17	32414.8	40165.3	21788.6	2314.58	5310.88	2638.54	11233	16870.3	14333.1	19172.5	21618.2	32590.7	32367.2	38601.9	46428.1	39235.1	22023.9	12987.4	9666.25	20130	26788.8	26838.9
15281.4	14984.4	15707.5	19118.4	22005.2	21057.4	44378.3	47742.8	25317.4	6572.38	21443.1	12650.7	7903.47	21781.1	23861.8	7508.26	38070.2	31980.4	8078.32	20981.4	17237.5	50400.9	53686.2	44797.9	36932.7	16293.3	9749.35	9367.33	24650.9	36332.1	22081.6	22660.5	26841.6	21396.2	18640.3	24454.9	26770.9	10156.8	27025.2	26978.1	26845.5	39537.5	45757	45752.5	35451	13579.4	11658.4	22265.1	22405.8	40402.7
28021.1	20759.8	23607.3	27083.3	20674	17230.3	41852.2	48581.7	34354.2	2835.16	30318.7	28081.3	13152.7	22822.5	13349.2	13691.5	25881.6	18796.1	22370	25816.7	22736.9	38610.7	41596	35676	19762.2	4760.74	6257.74	10682.8	11742.5	21039.9	17277.3	13465.5	21514.7	24950.6	11966.7	35761.1	37133.1	7023.93	34639.1	15975.4	17829.2	26043.2	24966.2	21409.6	14783.7	12745.8	20015.1	23990.3	15937.1	35336.2
22750.2	23444.4	17665.4	29144.9	36053.2	34920.1	34706.2	36499.9	44691.6	12691.3	29175.5	25715	14872.9	31191.6	23082	17907	25817.6	31380.4	30000	14518.2	14885.1	25797.1	27920.9	34138	25351.6	23030.2	23785.3	4774.1	16419.8	11346.4	8485.16	18687.9	32660.6	29614.2	8306.49	33021.2	41478.7	8391.69	19685.2	17205.7	18323.8	20775.4	27238.9	22592.4	18857.5	21671.3	7117.54	19934.5	10853	16170.3
1119.47	14887	14782.7	33936.6	48274.5	31636.5	37198.3	51043.1	52099.4	21066.9	25840.8	26137.8	25952.2	25837.8	20427.2	21883.4	32138.9	39190.3	31606.2	13610.5	9992.21	14683.3	23124.2	37222.6	31711.1	30478.7	36805	8435.82	16622.4	5433.47	12692.6	4749.3	17044	13388.2	19469.3	16981.1	25278.2	20144.7	4139.92	2988.27	9503.58	7726.23	7512.5	10016	16498.9	26312.9	19170.7	10985.9	24442.1	32620.2
11007.2	14000.1	13680.6	43002.8	54150.5	24968.6	27890.2	41858.9	25421.6	11461.9	27081.7	47704.9	54007.9	31471.5	18983.1	32802.4	44567.7	41950.1	24648.2	26016.7	27898.8	13891.4	3425.33	16285.7	20139	26670.3	40029.8	24472.8	8654.88	2131.84	8472.94	7438.42	14615.7	12616.1	19951.8	16472	23731.9	11032.4	21830.1	27689.7	22941.2	18535.7	18987.6	20344.1	1545.33	19317	24628.4	28335.4	26033.6	32772.6
54196.2	40778.3	27502.5	35935.2	38227.8	12195.3	37469.7	34815.7	7791.8	30157.9	36712.4	58698.8	62640.1	25625.5	5760.59	17949.6	31892.6	36159.5	21928.4	5963.76	27995.8	27529.9	13042	12819.1	20242.9	27291.2	36683.8	31795.9	18345.4	4711.16	13407.5	44189.6	51074.5	31033.6	34375.9	7991.13	16799.6	13727.1	14160.3	14793.2	15631.7	11896.7	19415	21258.2	3674.45	22164.8	37861	31123.1	19851.2	25313.8
53025	18094.8	29419.8	37326.1	23856.3	24041.9	48122	38836.5	9728.79	12000.4	37596.1	59465.4	61176.2	24580.5	13376.5	15806.1	38877	56353.2	46610.1	27167.1	50533.7	58618.2	38878.5	33744.1	26051.9	17728.6	22389.7	30639.8	15644.7	15482.5	32553.6	47772	52202.2	39339.6	45696.5	32962.5	42863.3	23452.2	6302.38	29000.9	24525.7	11042.1	16573.7	28323.2	25046.5	6013.02	19613.1	13036.8	20372.9	31479.7
17325.1	17277.7	44726.2	43745.2	23372.4	20594.9	39038.1	30022.9	25052.9	21160.6	39492.1	41233.5	20243.3	5720.46	7203.09	6594.85	23410.2	36109.7	34395.8	29524.6	50187.6	54469.5	34600	30074.8	32093.3	23824.5	12860.7	10239.2	14931.7	5816.08	17456.2	12171.3	35819	33326.5	22490	31828.2	36773.1	22538.1	17288.9	12308	15170.2	7928.02	17232.5	37345.1	36828.4	17481.5	21855.4	25412.5	19351.6	43296.2
18847.7	7102.81	16972.4	19862.3	17091.4	23269	21995.8	17052.9	35605.9	45827.5	52436.1	46291.3	12581	12194.7	1283.32	8869.61	4300.54	13860.9	7627.25	17648.3	29441.7	36174.6	44710.4	49537.6	39967.3	8493.89	16769.1	23598.3	19731.6	15428.5	11484.8	17632.3	41267	32937.4	27301.8	22584.7	32891.6	31612.4	28893.1	26006.1	20947.4	21595.1	19928.7	20525.9	35224.5	38784.7	42466.8	30281.1	18171.8	25242.5
32152.9	26126.2	15402.4	14268.1	30267.6	20067.8	8675.3	32012.6	43899.4	41201.2	30026.7	16723	25661.5	22628.3	10095.3	26278.5	13544.1	7993.98	6128.47	16195	20591.8	21365.9	43344	47758.5	27501.1	13156.1	25092.1	22394.5	12592.7	11582	18127.1	19413.4	33966.9	45056.5	32899.9	16403.9	43854.6	25854.9	32219.3	41696.9	30400.1	27810.1	35311.1	15460	16778	37011	25963.8	8195.46	19345.7	20417.5
25835.3	14056.7	25165	15347.4	20899.9	22932.5	42894.9	49565.3	41293.5	39845.6	18794.1	7384.49	15307.8	17445.8	4759.67	2619.47	9671.45	11243.9	16582.6	23840.3	17195.8	25588.8	35614.1	36174.1	12686.9	17685	31284.8	35142.5	26212.6	16395.9	14214.7	24023.1	37464.8	39865.5	26495.6	4981.52	33110	19331.7	21224.2	36336.9	21019.7	6149.02	14786.9	17060.2	24351.3	21599.7	263.127	27125.9	33836.7	31668
25016.3	15853.9	26117.7	8832.54	11484.5	15840.1	35703	44670.4	40049.8	43695.4	29009.2	20287.5	18124.1	9122.93	11773.5	16788.5	4707.1	23077.9	41184.4	20353.4	39091	44980.4	30985.1	32422.9	10676.2	15375.5	36390.7	35296.1	16296.3	24108.1	4938.87	21105.4	25222.3	9198.85	3986.48	14683	28907.6	8028.75	28576.9	33362.2	21320.6	16266.4	16071	9224.55	12318	26875.1	14695.2	19957.2	29682.8	21867.9
25870.6	14591.7	14947.3	13611.6	16627	20463.6	30906	32222.9	29258.7	35058.7	24984.8	610.47	20448.9	15922	15334.6	14831.3	7189.52	16699.6	37144.7	24114.6	33238.4	33313.9	22752.6	21341.1	7511.25	12245.4	29354.7	23398.3	22456.4	37440.6	20197.8	5142.21	4608.59	6468.19	8065.83	19404	20788.8	12675.9	43912.2	43619.8	28286.3	22932.3	20036.7	13043	23220.4	29125.3	9920.32	20607	26001.9	3491.22
6821.07	20500.1	16249	7590.33	13829.9	7050.46	18851.4	28445.5	23336.1	14605.5	6297.64	18184.8	12615	12005.8	8000.5	8494.08	20126.4	41765	37592.2	8528.75	37704.5	31037.6	19753.9	17105.5	14020.2	15676.3	25256.3	29150.4	25680.3	16692	4287.74	6605.58	10384	10065	11927.6	21242.5	11952.8	12524.2	35658.3	40467.2	33633.5	21617	6762.3	4902.52	25559	26639.9	7611.66	18616.9	10105.6	9578.43
13846	12349	24835.8	50771.7	45116.8	11891.5	10838.6	13912	29665	38258.7	25285.2	10249.7	15597.8	21958.7	17041.8	13833.9	18540.3	28324.5	28197.5	32242.6	42931.8	42712.6	36530.4	32710.2	21220.6	15090.8	31181	22621	5971.37	16018.9	14881.5	9454.96	23843.4	17509.2	12658.8	24609.9	16837.8	15345.1	13162.6	17740.4	35703.5	25451.8	17203.6	1614.3	28959	19856.8	17702.7	32162.7	19944.2	7905.01
34476.1	46715.1	57143.3	64785.5	44026.7	27787.4	16952.7	21827.4	42112.5	44470.7	37448.1	27469.1	15751.1	18743.8	19494.3	23641.5	6003.78	27224	42053.9	38352	40425.9	46725.3	59815.8	68994.4	51114.6	19613.8	21968.4	27572.2	36957.8	36265.4	33734.8	23425.4	3465.22	12539.6	10336.2	1147.34	13913.6	31495	30958.3	4276.23	15401.2	15074.9	33275.6	12873.6	25635.2	31308.8	22924.3	21819	26035.5	27448.3
51429.8	48981.7	50853.4	57020.1	47814.2	37489.4	23262.4	7314.58	9586.48	2924.51	25517.1	33005.9	10971.2	6825.97	26243	32301.2	3826.3	14431.2	20034.4	51044.9	59737.3	49106.2	43395.4	53852.9	52889.8	29844.1	17776.5	17051.6	25931	33458.8	58611.6	59856.7	33140.6	27471	18044.3	25854	29501.1	21883.7	23301.9	8413.26	10663.7	8245.96	13028.1	19865	13344	4358.52	9051.42	15784.3	17973.2	28854.3
62765.8	36940.5	58278.6	58658.4	44769.4	49136.5	46197.5	27344.8	5728.2	6874.07	28143.3	38253.9	3007.73	32246.7	24337.3	30546.1	11967.9	11734.9	8754.51	31451.1	35678.6	24120.5	35573.1	54239.7	51246.8	29981.7	25552.5	17665.8	18872.4	17425.7	54499.9	52132.3	31486.3	25578.7	13271.9	20917.2	37554.1	30817.3	18245.4	15443.3	6195.34	9468.47	10758.6	22235.6	21894.7	29986.9	33112.2	28757.3	17039.6	15712.7
38759.3	17879.7	49047.5	40451.5	40621.1	55367.8	44605.9	13626.9	24150.8	24819.2	6680.51	17050.5	30524.2	67772.9	34756	32600.1	40377.2	11561.8	16756.5	8946.28	9468.8	1736.71	26705.8	51545.2	56456.4	45594.8	23468.4	15950.2	26984.5	15787.2	26626.3	23911.9	25411.8	28882.6	21150.8	17377.7	36267	28629.5	6426.08	4084.07	11342.2	23671.2	32637.4	27745.4	26282.8	25491	5474.53	6274.82	16008.3	30279
31492.7	28517.8	48040.5	45155.3	29802.8	37589.8	32381	13307.7	27775.5	45208.6	24254	14252.3	4724.44	39110	39942.2	40008.2	58348.8	39232	17713.1	17783.5	16145.2	19974.1	20375	17826.9	16535.5	25534.3	24221.7	23042	37210	32680.7	20464.8	6742.72	10453.8	13811.6	16767.5	10828.4	24136.2	21469.1	11109.6	16882.5	23769.8	26533	40991.3	48171.7	41096.9	39637.5	22663.7	17455	33074.2	44997.6
36533.6	48141.8	72595.3	70636	33379.2	9542.88	19940.1	20406.8	28245.7	36608.7	26994.3	22121	18266.9	16161.5	24806.3	29983.6	35804.6	21780.3	31329.5	34544.9	17247.6	23394.2	23325.3	17609.2	9264.56	15672.4	22264	18093.2	21945.6	27397.4	32753.2	28633.9	26639.4	17420.9	32031.3	19662.5	16076.1	21949.8	9639.96	20555.1	33098.3	39182.5	48019	69791.8	71471.7	53785.2	26543.7	17822.4	26109.9	25873.7
19576.8	48029.6	84989.4	83924.4	33926.1	21881.6	40689.7	32948.4	24292.1	15985.7	11821.6	8347.21	8171.35	8034.01	13694.6	9919.12	13747.3	8126.39	24112.6	38165.3	26855.8	16612.1	7836.38	5594.36	17789.7	49962.2	48922.4	50056.7	53361.8	22200.9	34031.9	39602	13567.1	28989.1	32253.5	1905.84	20810	12676.3	20256.4	7075.45	19970.9	32739.4	43484.3	58337.4	60836.1	47353.7	29154.1	28242.2	20007	9613.77
21768.2	40216	73540.2	84788.7	51019.8	3180.16	36072.6	47956.8	39833.9	21448.8	17338.1	21138.5	19554	39963.5	44541.1	13199.1	23595.5	11556.7	12235.9	20335.6	25846.2	23022	4909.28	9219.91	35381	70376.6	58947.6	74191.8	68573	10231.7	38266.4	34430	5600.77	18668.9	6232.79	30077.7	30023.6	20081.9	14644.4	3279.9	12118.8	32661.8	43373.7	26276.4	23103	32065	18522.6	24881.4	12919.6	18334.9
29962.4	44687.6	62909.5	65094	43126.8	31054.6	45884.8	47451.7	24736.2	6658.22	15691.2	33605.6	43976.9	35200.6	34718.2	21637	15709.8	15972	35575.1	29523.1	34647.7	45683.9	33133.6	15160.7	33825.1	53103.6	44013	59717.7	49963.4	1510.42	27488.2	12947.1	12009.3	11672.9	20181.4	20617.2	19879.5	24711.2	23841.5	25421.8	10263.4	48777.6	37401.8	14613.7	19142.1	11350.5	23039	30937.1	27550.8	33086.8
19396.3	27983.9	49085.9	45083.6	17295.3	11745.9	18762.8	12587.6	18865.6	24528.2	26411.6	33481.7	33053.6	19540.5	25376.4	21909.7	3730.82	12873.9	13533.4	27210	52612.4	56485.2	25845.2	3760.87	8132.78	21558.1	20537.6	30030	40955.2	12916.9	10063.5	7137.15	22220.1	17936.5	12095.8	1329.75	21905.8	44460.6	36789.8	14011	28453.9	27665	5902.86	27478.5	31449.3	30747.5	29610.1	26986.1	21359.8	17001.9
48041.5	26806.7	32947.9	36595	13450.4	21494	15510.9	5005.28	13594.9	22537.3	24998.5	18732.4	6895.4	3856.24	13250.1	15927	21001.5	31522.8	16667.2	28384.2	55384	49587	18777.9	16361.5	11132.3	7399.52	8875.7	12709.5	7665.31	13928.1	19448.7	20538.1	21235.5	20130.7	18163.8	11523	20639	38985.9	29836.9	7996.47	33312.5	23581.2	2952.22	24137.6	29746.2	33270.2	33512.5	19944.7	16108.1	9762.92
48495.9	20398.4	11382.8	9753.41	12919.5	24341.5	34898.4	34118.7	25886.8	43470	31617.4	32995.1	34987.2	17708.4	6889.7	11573.9	36930.8	37842.1	14463.1	31790.8	29465.3	35682.7	40516.4	15407.7	16133	8460.36	13649.6	17544.4	11650.4	6912.2	30775.7	37834.2	29437.8	11724.1	16670.8	21223.9	6815.52	25024.5	33874.7	32594	27834.2	19583.6	15099	24211	25620.4	19718	15354.6	338.241	16183.7	18765.5
26539.7	10744.9	12947.5	35552.1	42285.9	34348.9	30190.8	20249.3	23788.1	32910.3	32042.9	43918.2	30147.8	19932.8	21137.2	36478.2	45689.1	25511.9	16961.7	31368.9	31636.1	42910.2	28760	7092.46	15750.8	19382.6	31975.5	24062	19227.2	21694.6	41110	57806.6	49664.6	33081.7	17920	16342.5	13867.8	39319	45628.7	45231	23515.8	20945.9	23759	15783.2	4145.7	21518.1	34526.4	31485.9	26572.2	14919.6
18233.5	14815.1	19758.7	47759.8	47903.5	47134.9	30725.8	16641.6	38052	43788.5	24401.7	37537.7	35712	25896	26511.4	19948.5	22320.7	23501	21107.5	41275.1	65858.1	53398.3	18480.4	22544	13973.3	14577.7	27926.5	16093.3	15939.7	34471.1	50402.7	59288.7	45625.5	28815.1	20649.9	15102.5	22220.8	37319.2	42120.2	57874.1	31623.7	8255.2	5182.47	21148.5	41922.5	51263.5	60536.1	58114.2	47072.8	21399.5
45994.1	30384.8	12506.5	31565.4	38364.9	49390.9	39899.3	30779.3	42825	35581.2	6622.48	46764.1	45999.5	24549.5	30455	18962.7	19843.9	29079.9	16208.9	30354.9	55765.4	35112.9	14852.7	26912.5	15966.6	6729.69	8480.77	15057	6287.56	32755.2	41627	42421.8	42435.5	24488.5	12814.9	25552.5	20502.8	24912.5	32565.2	51712.3	27738.8	10347	22338.3	40672.4	48387.1	46494.5	55901.4	61514.6	49311.9	22158.1
30705.5	26476	39107.1	32624.1	33996.8	58331.2	35217.3	26607.5	44100.3	42867	7936.22	32772.9	34579.6	19111.2	24848	12521.1	16402.7	42133.6	42263.5	31783.1	40114.4	27002.1	10836	29223.1	27017.1	17744.4	11407.7	18667.6	27870.8	40289.7	44152.6	52227	46080.3	10906	36347.3	51333.5	42881.6	49386.5	34388.7	28146.1	19988.5	16527	12002.4	37270.1	48887.6	41245.8	38045.8	34500.4	33016.6	35011.6
27546.2	41202.5	58134.4	58190.2	28697.4	23787.1	16966.9	24622.3	38758.6	40064.8	18154.8	16312.7	17340.7	20669.1	15779.2	17478.9	21656.2	43132.7	40266.4	22870.8	20081.5	12324.6	3610.88	18177.4	21065.9	6068.27	10149.3	15903	18067.5	22351.3	42113.5	52859.8	35533.9	7833.37	34327.9	42803.6	40804.2	47395.5	39759.9	28773.4	27714.3	20101.3	26646.9	42445.1	26357.2	5072.44	6362.88	21167.5	21318.5	1574.03
24719.9	28574.4	29343.4	37399	45397.4	25238.3	7785.35	12963.4	6296.22	14478.5	32505.1	43422.2	34854.9	32873.3	39460.8	25266.1	27363.7	29801	15751.7	10254.6	15541.5	30810.6	28587.5	3951.4	28930.9	16540	16969.2	18550.4	7674.52	21288.9	14596.1	21046.1	25075.7	11466.1	28370.2	36259.4	40934.8	53673.2	56231.8	45695.7	45180.4	33056.6	22709.5	34148	25910.6	10631.5	5102.56	15663.9	12077.4	5000.45
29388.7	25999.1	13410.7	22875.1	33155.6	25326	4230.43	19892.7	17313	6474.58	32471.1	41687.5	24305.9	16956.2	34986.5	35211	32292.9	21842.4	7179.61	7091.77	22242.3	25702.7	35072.7	24101.6	13834.2	21142	11671.3	9554.34	14440.4	17392.3	10463.5	32738.8	35886.8	22654.7	21596.6	17782.9	38985.8	60442.1	49563.9	41224.8	44902.3	28120.8	4963.5	12775.5	13593.8	26339.3	26687.8	16519.5	2434.11	5458.22
26168.3	26497.1	9274.58	29705.6	30815.4	11240.7	9180.53	8015.39	15700.7	28292.8	50667.2	50356.8	20421.7	14106.4	32809.6	37794.7	38852.9	32649.5	19605.6	15614.6	11419.8	8738.99	25336.6	24917.9	8534.59	9456.51	3079.24	20468.3	37437.9	35644.8	13952.8	14351.7	24382.9	16153.3	12863.7	24257.7	32231.5	35456.4	23714.7	22674.8	22753.7	28693.4	13912.7	9437.72	17899	23571.6	24375.3	18533.8	38103.6	37281.5
43082.6	47509.9	46573	48983.6	31194.4	6459.7	11498.1	26173.6	20372.8	44398.2	59836.5	44958.6	7899.17	25227.7	43750.1	48875.6	46781.7	25771.4	27716.9	38150.1	20436.1	10747.8	14146.4	6468.49	17246.1	34773.6	29245.3	926.632	18304.7	10509	10733.8	9922.69	15407	16839.9	5886.61	20269.8	28326.8	18216	12927.1	12080.8	19413.7	33472.5	21010	22203.3	19573.6	26238.5	26537.7	28713.2	44349.4	40802.6
41724.2	44196.2	83445.2	80369.6	37654.6	16283	18715.6	36283	27191.2	30591.5	52968.8	48595.4	16223.8	13383.7	6033.07	26366.7	38360.8	19060.8	33114	43886.6	30592.4	18577.3	21013	25902.5	15660.5	43385.4	26531.3	26647.2	14963.1	28743	34222.6	13311.6	21610.9	23711.2	9080.48	22103.2	36347.5	21916.7	10378.3	12521.2	12462.5	31969	31790.8	26307.9	29528.4	33038.2	35418.5	42797.6	45104.4	47435
15017.3	52896.6	81570	71799.7	31456	18787.9	19299.8	35906.3	33241.4	24158.4	57241.7	49721.9	19615.5	26967.2	22150.1	12519.4	20951.9	13035.6	8718.15	20122.6	21557.3	11860.1	24253.5	17101.6	12165.6	21358.7	28660.5	37755.1	11834.7	41516.3	35708.3	14252	31721.6	12214.9	29582.1	22966.9	9141.22	19648.1	4280.45	13843.8	16942.6	29237.3	25160.5	23080.2	21338.7	18530.1	27648.1	29214.8	20565.2	25538
10863.8	34369.2	64399.6	61138.6	37261.6	19749.2	32626.9	43684	23898.1	21165.4	38639	16085.9	9094.42	21431.8	26561.8	24683.7	20544.6	11256.1	6876.89	12702	21143.6	6268.21	32878	39127	15605.8	8191.35	26868.3	48168.1	54804.4	58161.6	41120.9	16616	16174.1	8414.23	28980.1	46199.1	30638.9	20057.8	21853	22192.3	24087.3	26433.4	22129.6	12819.9	16112.1	19637.7	22799.1	16801.3	11471.7	12643.8
31664.6	42761.4	67044.7	61666.6	37826.5	18183.7	26513.9	41149.3	26791	9132.45	27706.5	8276.45	17868	23192.1	18108.4	36751.5	31020.3	21435.8	18400	12443	12690.2	8734.26	28222.5	37103.1	32819.6	16227.5	21900.2	52268.7	72371.9	56590.7	32212.1	14674.8	21578.8	17255.8	32732.6	46299.6	34027	13730.2	18115.3	18839.3	21209	36531.4	23575.5	29567.1	46358.2	26515.4	20155.9	26478.6	27292.6	16149.9
45999.1	57819.8	42817.3	22996.4	12068.7	28311.3	35832.9	29392.8	8077.29	22173.6	26128.9	18210.2	38061	33877.3	9459.17	36236	17267.4	32170.7	30504.8	7215.08	16914.6	12196.9	22122.4	25593.5	55048.7	38365.8	18312.8	28476.9	36499.4	21835.7	15619.6	34617.2	26566.4	14331.3	42031.3	41831.6	27998.6	7025.96	16075.2	16263.6	9384.08	28457.1	24833.1	23163.2	31695.2	16358.6	28598.4	19752.7	27595	20451.7
43049.9	64795	33316.5	23227.5	35042	40404.9	34813.4	12934.3	14995.9	25919.5	29949.9	25678.9	38616.8	43117	19053	30202.9	19348.6	34241.4	27714.5	9351.35	23669.9	21071.2	28203.2	20514.9	51412.9	36581.1	19003.5	18860.8	14658.5	13324	8079.25	10888.7	7787.34	12890.3	25312.5	25568.3	28075.3	17802.1	17991.3	18784.3	27565.2	45705.5	29590	3322.16	5862.07	20969.9	28815.2	16800.1	13684.6	21374.1
44775.7	37088.7	12153.4	17325.2	26887.5	21823.3	4472.37	7953.27	14643.6	15449.8	12366	9161.29	17764.3	20455.5	27043.2	37468.4	4875.11	27301.7	13116.5	13994.1	11972.4	29951	26644.2	41023.5	65823.9	53565.4	41327.6	48276.8	37600.4	19632.3	10401.2	1632.52	13186.6	22366.1	17653	12242.2	12749	13100.4	24473.9	32647.2	49386.7	58118.8	19632.5	22233.6	18630.3	7499.29	14385.7	9818.3	22672.7	32457.2
38275.5	31970.8	11911.9	6557.56	14646	15460	9650.95	13509.8	29684.5	32207.4	33238.2	25062.5	2599.47	4784.89	26931.5	41056.3	19643.1	16870.6	27354.9	25924.5	14899.2	46784.3	45924.2	39319.8	49320.2	34070	28195.6	32091.3	38407.8	32485.8	19402.2	23090.3	33107.3	26287.8	15607	18589.9	19093.3	21640.8	32364.6	45069.5	60885.2	67878.6	34153.6	18856.1	25615.5	29089.8	29796.4	7887.14	31915.9	46702.6
30261.6	40957.5	30230.7	11402.3	18458.7	25936.6	26082.7	18167.2	24058.5	21668.5	25892.3	31113.5	25249.4	21911.9	30203.1	35384.8	23266.2	9668.06	34334.7	38813	33849.2	47043.3	45176.5	36576.4	41166.1	19949	24064.9	21390.4	29589.7	35703.6	29893.9	21931.9	19278.6	13818.6	22555.4	36780.3	34624.3	24840.9	27277	27827.3	26093.5	33933.8	16470.9	14948.1	21409.1	37555.9	46036.1	17451.4	41211.7	56722.9
13907.4	33298.3	32795.4	10229.9	11144.6	7441.24	14755.2	16837.6	12616.5	8732.91	13456.5	33081.7	43517.3	37388.1	25287.4	13341.7	2890.71	19934.5	31501.8	19770.2	7489.14	15217.9	21777.9	41240.6	40268.5	34826	39782.7	27515.7	6997.15	34352	39094.4	15901.6	7058.92	2573.14	34149.8	50956.2	38148.4	14517.1	7900.78	19477.7	22945.6	17961.9	13954.8	18077.5	15817.3	37750.9	60222.9	42125.9	22314.5	47543.3
32684.7	10902.4	32496.9	28094.5	17694.1	11533.4	4787.96	8122.73	12241.9	22076.4	10931.5	15036.8	30984.1	36379.7	43828.6	29354.3	16050	17207.6	4691.5	16062.3	4284.87	9359.74	30999.8	44979.2	31955.7	47676.5	46392.6	17478.7	20834.5	27048.3	23848.5	37831	28973.5	7978.06	21225.2	33814.8	22088	9138.3	4156.09	12334.1	26162.3	32090.4	24771	40003	29710.1	29526.8	59142.6	34780	18970.4	50589.2
15913.3	23476	38953.8	32769.9	22933.9	11508	9199.83	1181.26	15175.8	20206.5	15657.2	22044.1	24655.9	40194.4	42658.2	17080.5	37295.6	30702.2	27592.3	33888.4	15517.3	5586.84	21861	21313.8	17407.6	57195	57609	24085.9	32742.9	19195.9	30017.1	48084.8	44558.4	36553	30438.5	26564.2	28692.3	33905.4	7265.22	22133	23724.9	43729.9	48823.1	43908.6	28688.8	49272.4	63343.8	52496.8	34480.3	46852.1
11149.6	25248.4	25473	6685.52	12529.3	12991.2	11707	16257.1	15851	10287.1	23215.4	34985.9	28858.3	30893.3	40825.8	34779.2	46650.4	36320.1	22730.2	30388.3	17989.3	14765.1	35977.4	38125.6	21815.8	12969.6	27883.7	19183.2	28579.1	15981.5	15805.9	39717.4	41008	36608.6	27787	11660.7	32716.7	37035.4	10739.2	29017.2	27558.6	43148.7	47856.8	26473.4	35851.6	44260.6	46329.8	56957.8	38213.6	30729.2
19844.6	11707.1	11654.5	16969.2	36955.7	26899.5	5551.3	3578.92	9705.39	6543.93	31439.9	45207.2	32562	7356.04	41027.7	46899.9	49691.6	50387.1	32165.5	9961.14	16662	1590.97	28658.2	32050.7	17748.9	6153.27	13338.8	13954.4	25051.8	37661	39017.2	29027	12365.7	13797.8	25660.2	29619.3	40081.7	31097.4	15797.2	26874.9	29798.5	34964.3	27062.8	9659.59	22503.7	16908.4	20995.9	30082.1	14579.1	14957.2
33089.2	12793.3	13463.6	34517.1	63796	47846	6332.88	8600.38	13034.1	23867.5	24225	22116.8	5219.27	20034	39357.8	31687.2	18306.8	17261.6	14603	16573	10314.5	7151.34	15439.7	21523.3	20735.3	29999.7	25029.1	22586.6	20756.2	29959.1	22495.9	11971.5	24630.5	8930.55	31642.9	44942.7	31552.1	22044.7	21843.1	22082.5	18146.8	27337.5	21348.8	22133.9	17757.9	16804.3	28961.7	23053.4	10739.7	16685.1
13051.3	4773.99	12362	35798.6	61893.8	55191.9	17080.1	2960.39	23019.9	42017.6	35003	25785.4	20523.2	26213	36407.5	25795.7	26537.2	21161.9	8846.76	25646.6	18203.7	5132.05	16298.8	25702.5	33121.9	35512.3	24539.9	20949.4	35228.3	38946.7	29335.2	30420	26219	11848.9	37734.9	29048.5	11653.2	9485.79	6863.03	18591.7	30561.4	41265.9	31024.2	34990.3	48069.4	34420.2	25473.3	35727.2	25856.7	16195.7
16878.6	12392.7	16169	29483.9	32667.8	25077.5	17385.2	15114.6	16952.3	22908.3	29060.7	28973.8	29535.8	45862.9	40146.8	16625.1	34844.3	24995.2	32972.8	20032.8	7131.27	16891.3	27289.3	11710.8	21198.7	23250.6	20295.7	31136.7	32230.3	46235.9	48772.2	52963.1	44712.8	17221.1	32622.8	32140	18070.2	17514.8	11103.2	15167.1	29693.1	40431.8	32436.6	31379.8	47481.3	43777.3	23052.2	34704.8	40093.6	24582.3
24583.3	17526.1	20352.7	29231.2	17725.1	11786.2	14692.9	7671.18	17992.9	16969.4	17665.2	18083.8	32731.9	54840.8	48607.8	19357.7	44165.5	24901.6	19852.6	25480.9	11513.2	24934.5	32855.4	13405.9	9650.33	3545.61	30408.9	38422.6	29717.7	48136.5	45343.6	41567.8	50924.7	38254.1	34958	46577.1	42861.9	27563.4	22994.9	34917.8	33731.9	29915.2	20024.9	22130.4	33333	28679.6	21784.4	30350.1	41344.7	27789.3
7169.69	21177	30546.8	20374.4	6018.3	14443.6	13207.3	17543.7	13969.3	7326.51	14543.3	25318.1	31757.7	41137.7	38079.3	6772.8	26169.1	25005.5	11767	20753	15243.7	15079.9	31352.3	31430.6	23822.2	30405	40785.5	42747.1	29310	13841.9	24505.1	26068.7	54323.8	47226.3	10873.1	24892.6	27569.8	18057.3	32389.4	29956.3	28965.5	24650.9	12779.2	13054.6	25134.1	39642.8	42460.6	40340.4	51838.6	33131.2
19195.8	32396.1	25456.5	9930.79	10837.6	24482.8	22255.6	8766.4	10839.9	20480.2	15655.6	19435.2	24217.6	28961.1	27618.7	16672.1	9501.86	28159.8	28967.5	30715.8	24317.6	5513.07	13388	14042.6	10295	21079.7	28634.2	24200.3	25228.3	23430.5	19298.1	7855.9	45365.4	48891.9	14504.2	31115	25854.7	21887.3	23806.9	7653.71	10512.8	13465.3	8248.95	19201.4	35724.2	40832.3	30143.9	46917.4	51908.9	21996.8
25610.7	32056.5	22705.5	8743.02	18366	39697	26142.9	23199.7	23412.8	38147.6	39837.2	27382.6	15025.4	23222.3	16645.5	23698.9	15041.2	15003.6	29846.1	25408.4	11751.5	16314.1	6935.28	9934.56	16596.8	7836.32	13998.2	13543.4	28269.9	42182.3	22783.6	13816.1	35110	36277.8	38415.6	42782.8	17274.8	26946.3	26879.3	15862.6	12807.1	11179.5	7418.74	1715.72	19560.7	28145.7	12523.3	40581.3	39222.6	12479.7
15262.8	21831.3	14530.7	8865.28	4609.59	28454	38881.2	28016.5	30719.5	49812.2	38715	8097.89	24187.2	25871.2	13998.5	21826.4	20689.6	17765.8	20961.1	26607.4	31215.5	21117.2	8807.41	23006.6	18939.3	15742.9	29378.2	21274.7	30094.4	32994.3	22138.7	5683.69	18404.7	19372.8	20397.5	11998.2	20644.6	25966.9	28302.7	24443.9	11736.2	9924.04	4055.54	7369.66	18786.2	29456	24008	46654.9	49801.3	31555.1
8204.01	21457.9	30976.7	18890.4	1895.53	17541.1	38615.3	40815	42333.2	40840.4	15248.4	29103.9	34336.7	19082.3	20575	14978.9	3555.68	4445.52	9176.49	21757.1	26045.2	14147.3	17689.4	30214.3	19618.7	5808.87	10845.7	24793.7	39747.8	20997.8	7210.82	13515.2	12119.7	9057.87	19899.9	15906.3	14599	21479.4	34817.9	38209.1	16407.6	13269.5	16511.2	17358	25542.1	37308	33046.4	36300	45404.6	37967.6
21271.5	5236.46	13969.3	15774.8	35511.7	30700.5	21314.9	21578.9	23931.4	40969.2	20576.3	21961.8	23624.7	30064.7	38693.6	19786.5	14608.3	21053.7	16112.2	11766.1	19122.8	18043.2	19439.2	21030.1	9931.93	8983.35	16418	29004.8	30765.9	12392.8	15743	18396.2	18057.5	26705.2	32587.4	20620.8	10471.2	8297.64	8947.03	24901.7	18590.5	20837.1	34489	24532.8	18170.6	27901.9	36849.3	27941.5	29534.3	33514.4
12098.4	13841.1	28594.8	53718.5	62844.5	33920.5	16344.2	30104.4	8565.77	32686	32792.8	24475	25557.7	26448.4	32557.9	21328.4	7085.01	9967.36	19844	20075.7	26470	29805.7	20891.6	14000.8	5123.62	10540.3	28042.9	44211.9	36036.3	15834.2	36765.8	23469.9	15561.9	28788.8	34402.2	21901.7	9243.91	6200.04	20703.3	24126.2	9860.27	16167.9	24442.6	13442	15804.6	33992.1	48215.2	31457.5	19182.9	26200.5
8234.42	18072.6	44430.6	54896.5	34820	5534.49	30937.7	39367.8	20194.6	33899.3	41390	11246.7	32518.7	40327.4	34766.9	14198.6	15057.4	30045.7	34678.9	35909.5	44191.9	32339.4	13325.7	22746.6	13419.3	19555.8	34931.9	45641.8	33012.4	40729	58750.2	39618.3	3383.53	19367.6	22522.8	31374.8	14346.2	10474.7	19899	11379.4	3940.91	7563.33	12271.9	14796.3	15952.1	11944.7	31942.5	27016.6	4854.63	8985.91
15271.3	35829.9	31266.2	14064.6	10123.4	6959.45	38243.3	39090.6	14473.2	62633.1	48141.6	4718.35	37105.5	46093.1	36032.6	14757.7	22300.8	37198.7	44401.3	31802.8	16227.9	1829.74	33545.6	54502.1	40336	22125.1	17190.1	47023.8	49306.9	46605.3	52803.4	36923.2	8767.19	15878.4	21792.3	30348	15858.1	10624.1	13724.2	8669.44	12109.6	17020.5	23669.1	28292	18619.5	11328.7	21040.1	21089.2	12493	17047.4
24433.7	43044	19277.4	18005.6	22094.4	37003	53065.8	38356.5	18753.2	61406.6	46525.7	16794.2	48039.8	52529	50073.4	37631.8	19055.1	30080.3	45117.9	34822.1	18183.4	12472.2	23238.7	36075.1	32455.8	19187.8	10076	34801.8	55736.7	57749.5	49456.6	40258.7	17132	19830.6	12220.8	28595.2	18821.9	16865.2	17907	11712.2	33442.8	37014.6	26087.8	13850	7328.2	14730.9	36095.4	35829.8	29127.5	23065.7
15786.2	30317	11061.5	18697	26510.7	40860	41660.1	24046.4	23161.2	52509.4	45874.6	10342.1	29856.7	48909.9	44431.5	33664.6	18974.3	45786.3	59149.4	39864	21166.8	22697.9	26297.7	33259.1	28059.5	6571.27	19442.5	26911.8	39095.8	44410	31977.7	25636.3	13983.9	25491	16542.5	14402.9	3147.55	17958.8	8623.21	19883	34889.7	44275	46102.8	16335.7	16952.6	11700.5	45039.4	48259.5	33091.3	11390.7
34092.9	26452.9	20338.3	16070.3	9745.57	32837.7	29446.7	17727.3	42615.3	55021.4	41362.5	17934.3	21494.8	48442.4	42778.8	26856.5	26765.1	45729.1	48415.2	33895.1	30238.3	25801.5	13158.3	36076.4	24659.3	7242.53	22082.8	23394.5	13803	34605	36503.6	15688.5	9471.7	27638.7	30483.9	18145.1	1590.16	15280.9	3563.6	28187.9	32574.9	46717.7	49923.4	4501.64	24806.4	3028.81	33513.2	18808.7	19917.2	30665.6
31651.7	30316.1	23695	28644	19317.6	15774.9	7569.82	28634.2	43657.6	39081.2	26341.9	15948.6	8048.09	42910.4	50762.7	31432.6	15508	39449.2	41690.6	30682.1	19756.4	14528.6	17554.7	44781.7	32703.5	23740.7	40947.3	46685.4	47214.2	55048.9	52858.5	40328.7	31097.8	25950.6	32257	29535.1	7093.49	20199.3	20301.3	21441.2	27030.1	39986.7	40620.2	21510.5	27064.7	9321.43	9888.61	3070.53	25974.7	43188.7
35779.7	31966.7	39837.4	51506.5	48086.6	32752.1	8053.09	31615.6	36263	22630.6	21521.2	11192.7	2668.78	39181.3	65586.4	42965.2	19536.8	49099.3	31685.7	20857.7	8527.29	9794.1	14188.2	27764.6	34804.7	33772.6	33300.5	41908.6	43806.5	24232.5	26508.5	27920.2	14306.3	4548.37	8280.86	10415.6	16393.7	13559.8	5829.53	8774.85	24552.1	38387.2	41189.1	33682.8	25928.6	15647.9	9091.6	13826.8	4609.11	37009.8
30423	26115.7	46215.5	51854.7	50343.3	40611	10220.5	33831.7	28644.7	22317.8	15440.5	17813.9	5231.88	43342.3	65890.5	37418.5	24609.4	46020.9	27992.8	17792.8	12739.9	13837.6	13374.5	16902.3	19131	24748.7	30748.1	39009.5	28681.2	16880.8	36586.3	26601.3	23859.7	12333.4	23389.5	26564.2	30958.7	22676.5	11929.7	25343.9	20078.6	12762.1	4531.03	20490.3	24697.9	24244.5	27806	28320.1	17226.9	26337.2
30193.3	27496.8	39268.3	40202.3	37281.6	31219.6	22737.5	36393.2	22274.7	6812.5	10472.8	25430.4	19598.8	20496.4	50439.7	36175.2	3668.64	25754	23310	7773.73	20751.8	9748.91	22751.6	24577.5	14645.8	25145.7	32123.1	34398.3	29014.3	20598	16623.1	16565.7	23669.5	7521.95	20486.2	22807.8	13006	929.311	21257.2	25072	8205.6	12645.5	22280	29625.3	26762	23145.5	38785.7	48116.4	17418.3	23759.5
31026.5	31690.9	34706.9	33569.8	15827.1	5282.78	13517.8	32293.9	27073.1	5901.34	10236.9	9085.17	8465.8	24690.8	47809.5	36862.5	12016.5	23170.6	22736.6	11930.6	23183.2	4338.9	27055.1	24976.1	20171.4	18849.8	7619.97	11759.8	31382.3	31878.2	10717.1	15919.6	25411.8	13883.3	9134.75	14141.9	11953.8	6730.72	6405.18	6410.75	9241.41	13931.1	11462.8	7057.61	16066.9	14708.1	38421.3	43054.8	9341.96	34835.9
14337.6	26737.2	29189.6	27894.1	23839.5	14124.5	9623.43	19860	20519.8	19457.4	31857.9	10720	17847.4	24723.8	26192.4	27883.4	12376.6	19566.6	22802.1	22566.9	23361.7	6277.21	13201.1	33936.5	42069.6	40268	26473.5	21131.3	17660.2	16682.6	3540.12	1944.15	10785.4	13174.9	8754.26	10344.3	14244	19343.2	19072.2	22456.8	31117.9	29214.1	19830.3	5758.45	22563.5	24147.9	17913.6	10982	17654.2	30068.3
14323.6	11772.4	30146.2	43731.8	26523.6	16198.3	13090.8	10210.3	11682.6	13385.2	23485.5	3749.1	17934.1	20568.2	12289.3	14805.6	15792.7	20831.2	30598.2	33748.6	26906.2	19147.6	33480.5	45685.5	46317.3	46741.3	24398.8	19405.5	13779.9	7883.13	15734.6	21106.5	33074.2	19214	6350.49	9386.81	15997.5	19344	22678.3	21613.8	32900.4	24653.5	3872.82	15860	26823.6	42619	27077.3	26679.9	20397.7	10234.1
11702	21525.4	33875.9	34920.9	11841.6	32116.8	24449.3	9492.95	25907.5	25060.2	24268.4	14054.4	13666.7	35870.1	28840.9	20095.4	32528.9	29896.8	27563.6	35627.1	56569.3	62180.9	46134.5	34519.1	30663.2	36151.7	27332.3	15784.9	14826	9272.83	18891	23976.8	28825	8447.45	13436	13107.7	30231.5	19166.1	7911.04	16175	30465.1	17743.2	23261.3	29131.9	3243.1	26644.1	24916.4	12717.9	23316.9	11817.9
25603.2	31324.3	20671.3	10438	19491.9	28059.4	13114.3	17675.6	35884.9	34696.3	25716.9	13586.6	12160.7	36659.8	30651.1	31606	51988.5	52681.1	38810.2	15125.5	50344.5	59672.3	59074.8	50092.3	25474.9	46082.4	53879	35286.5	18843	13848.5	21848.2	20377.9	33924.8	20868.5	3433.33	14981	44804.7	38753.8	10972.2	7264.59	7047.94	18924.9	30087.3	28439.6	11512.7	33560.4	31738.8	10948.3	24828.5	15656
49834.2	15027.1	14321.5	31858.7	44236.1	27366.4	17515.4	36932.7	24561.4	9933.02	10692.3	19801	10825.2	21799.4	28664.9	28498.2	39040.9	44001.5	29849.8	13733.3	44067.7	65161.6	55918.9	28595.2	9223.71	36125.2	51984.4	43291.8	27832.9	22812.4	15809.3	9904.15	28987.9	24486.3	8985.47	14415	35177.7	39847.2	20605.5	10209.8	9488.08	4397.98	8728.63	11015.1	18111.8	33414.2	18162.3	3560.73	18053.6	9748.79
42030.3	28892.2	27385.4	15382.2	43535.6	27885.7	19235	24391.8	1140.93	17418.9	4515.04	8509.12	12553.6	49366.2	63844.8	40735.6	13133.3	38521.8	22975.7	16315.6	39198.1	40923.1	22556.7	3961.71	2867.91	12030.5	20164.7	27929.5	32897.8	27976	25538.3	26793.5	32073.9	35277.9	31673.2	28707	37683.3	42540.7	18709.3	21407.6	40216.4	30121.6	7397.66	27063.7	47122.1	30314.4	14143.9	26412.6	18395.3	4173.4
30554.8	44994.8	52389.7	37128.4	22194.2	5060.67	17369.2	16848.8	22740.9	31284.7	18666.8	8711.88	28155.1	66731.7	74727.6	38658.2	30765.6	53913.2	20714.9	21848.3	18327.4	5362.92	34970.7	48199.8	37928.3	27372.1	22956.4	16975.4	16780.7	32510.6	35587.1	23307.2	5975.79	5549.98	5476.93	13216.2	29836.3	31467.4	12405.1	43138.9	45811.3	25410.4	11956.1	35720.1	46618.6	23046.6	19142.3	39428.4	33116.3	22379.3
53394.4	56621.6	45814	25474.1	19691.9	14722.5	11923	10491.6	18174	36578	27786.5	25581.6	26844	49977.2	61243.9	38385.7	24532.6	49022.7	19977.5	13559.2	2504.94	33208.9	57476.8	71462.7	53772.3	29568.2	7693.4	13103.9	19950.3	31968	33759.7	24420.8	29295.3	35207	22984.1	12383.1	18361.4	16081.6	11515.7	35125.1	30316.2	38010.5	53260	60755.8	58786.7	30099.1	16985	39498.6	26507.2	16588.5
41579.5	27754	18367	16768.7	9582.28	10479.7	4551.1	12100.7	11613.1	9564.18	2631.14	27467.5	34301	13249.8	24951	23468.1	16358.6	54454.8	46821.3	12211.7	27086.6	45556.3	65206.5	68221	66116	56214	27603.1	8561.47	28635.3	33992.3	28551.6	23712.6	48993.6	51392.3	39111.2	36940.4	34453.3	28041.9	13916.7	23197.4	8446.69	46022.7	65532.3	58538.1	48898.2	54650.4	36514.9	32270.6	37317.1	32196.8
32255.6	16520.8	18964.9	10135.9	18224	13030	14744.4	22091.6	11414.9	9337.37	12313.9	12678.1	25367.8	14293.6	24388.6	20066.8	11105	45201.6	41661.3	5283.92	30013.4	32612	48203.1	46432.2	32891.9	35713.2	19689.5	16274.6	7477.32	26459.3	40777.4	29717.1	35957.4	37782.1	36310.2	38111.7	40630.4	39230.1	19881.2	12813.9	16016.5	36506	48920.4	49376.8	49486.8	61573	42226.9	26856.7	46300.8	29531.7
48541.9	23478.8	21729.6	12068	17764.1	13999.2	26376.8	57204.5	38747.3	21765.7	26876.4	7149.59	14104.2	14646	11504.3	34668.8	28367.6	15310	22790.7	27890.9	28179.1	25071.2	37174.5	24153.4	19800.9	35042.6	30140	32609.6	25879.2	19265.1	33322.2	21535.1	16028.1	32100.9	24862.2	24840.9	38431.6	50215.2	29887.6	10084.6	33949.1	44615.4	58706.9	50386.4	31925.3	25432	9745.11	18801.8	26697.6	13327.9
56332.7	22119.5	28628.3	26196.3	13256.4	33929.7	37519.3	52642.6	28919.7	24835.1	14204.3	41034.7	70469.8	52339.4	28874.2	45767.2	23011.1	27656.4	23624.9	26620.1	24677.1	19216.5	40895.1	32849	25027.9	20344.7	12044.9	23223.9	28427.3	8702.22	23050.1	19868.5	24350.5	38307.3	34399.2	36462.9	28509.1	15427.6	8829	35030.7	34916.4	35739.7	43760.6	25179.2	10318	22631.7	13438.3	19965.5	10888.3	20544.4
47442.7	29410.2	29743.4	30801.4	20350.6	52662	45671.3	27011	11559.7	44218.5	52385.9	47317.9	69949.8	63438.3	22487.2	25110.7	25314.5	44632.5	30630.3	22083.4	33434.8	21096.2	38099.7	41689.6	50471.9	31798.3	16008.7	12651.3	24940.7	19065.6	12488.6	18990.5	15922.8	30095.2	33644.8	41761.3	31624.8	14458.8	6215.3	10268.4	18386.8	12496.1	18240.3	11261.8	16346.7	23225	13042.5	7538.81	14352.9	35417
30488.3	13044.5	29087.6	28231.3	15859.2	33651.7	38914.3	23562.9	13657.4	55890.6	73073.1	36264.1	43678.8	71182.6	39931.2	16714.2	13596.6	56085.2	50539.6	10271.4	27699.2	30664.2	41084.7	44958.6	51442.9	39747.6	32695.2	16911.3	31064.3	28783	10860.6	19559	14600.6	18007.4	17608.4	5595.1	8307.84	14346.1	5127.22	13051.7	10243.4	2738.71	15565.3	23442.5	2641.04	24166.9	21762.8	20798.3	26293.9	17597
27457.5	5004.39	31787.6	30195.4	20411.5	17779	25517.6	28923.7	18405.9	38679.1	51227.1	28608	20304	40070.8	35040.1	27883.8	42594.2	52174.2	31474.1	23314.7	33509.1	16307.1	28589.6	32793.7	39666	41645.8	31721.5	29271.9	22915.4	5181.73	26783.5	38117.6	25817.9	11540.9	25917	29692.3	12661.6	7425.88	16469.3	30966.3	22102.8	21219.5	24647.6	22487.6	6154.06	12270.4	8459.42	9560.16	7853.92	18031.5
27311	17883.1	10549	8427.51	4931.39	13759.8	26612.7	32834.9	18988.5	15255.5	24039.8	15522.6	17646.2	21693.8	23829.7	26281.8	31818.6	34251.8	28718.9	11331.2	24140.1	27389.5	18329.8	25801.5	35686.2	32365.9	21684	14588.1	12910.6	4985.57	21089.4	26048.8	27005.7	27934.2	12601.2	23529.9	20412.8	2228.09	21646.9	26604.2	14444.4	18190.4	30218.7	30295.2	20103.1	19906.7	24854.3	19606.1	2965.95	11363
23021.8	22280	13307.6	13487.6	21144.7	13477	13664.7	31368.4	52617.1	37630.4	11806.7	2496.92	14168.1	17707.3	13321.8	7381.18	23130.1	41919.9	29512.1	21466.2	29864.7	30452.9	23205.9	12848.3	19147.9	28646.9	25684.8	5970.23	30201.3	17705.4	22441	28929.3	22492.6	28147.7	21244.9	25665.6	46275	36665.6	10101.8	18134.7	19630.2	23430.8	32852.9	34456.4	17653	15754.5	35754.1	53124.3	41677.4	18388.1
28658.2	33315	17417.7	7010.89	5958.74	3935.69	4183.71	28024.6	52315	33987.9	5481.33	14252	28300.5	24785.9	10693.7	14714.9	17105.3	21735.9	6617.52	37491.9	31319.9	22041.3	35127.2	32227.7	11317.5	9704.96	14412.7	19963.8	18740.2	18808.3	22076.5	32386	10527.8	23954.2	28990.3	26671.7	47848	45770.8	18890.4	9440.74	15092.6	20120.8	24220.2	25693.8	15445.7	8774.3	19944	35871.7	28293.4	16882.8
42385.8	46626.5	32074.3	26484.3	18912.8	6624.21	16076.7	43577.5	49566.8	17185.5	5539.9	14876.8	33539.4	22989.1	20460.1	14746.9	16240.7	25479.7	17058.5	17695.6	23114.5	20818.5	27692	28650.7	16906	9911.98	15188.7	19296.3	20479.1	22621.3	11808	30609	10904.9	27506.4	39247.6	33974.8	41109.5	30045.2	17197.8	24772.2	9325.6	19043.1	22624.8	27460.5	22000.9	4480.57	9099.03	22910.6	18145.7	13962.4
33220.2	40970.6	32957.2	26401.4	22484.8	13356.1	16893.5	46131.5	53445	37301.6	16386.4	14250.4	22851.5	27177	15087	1168.81	5563.05	18591.6	46301.6	44265.1	16503.5	16517.3	25861.9	32121.4	32086.2	27534.2	17142.5	7820.62	21391.1	32012.9	9428.87	7465.32	17902.8	41960.6	48815.3	32075.3	17300.9	21356.3	26800.6	22299	9712.87	13303.7	6606.33	18229.3	15766	18596.1	25389.9	22952.5	17905.9	11715.7
33126.9	54872.1	39439	27450.5	21452.3	8158.37	15805.1	28615.5	34639.7	33044	22734.9	20378.4	24039.2	35064.1	18307.5	9399.03	5842.41	21808	46616	48946.8	12529.6	21623	31545.2	31770.2	29009.3	15750.9	1869.71	17128.9	30148.7	25963.8	6467.87	8100.28	15152.5	26156.1	27625.6	23188.9	24793.1	12313.9	12587.1	14450.9	18026.3	35514.2	14070	30197.8	27357.3	35278.1	47252.8	26267.5	4811.63	12424.3
42548.2	54734.7	34336.3	30920.2	28252.3	29728.8	33489.8	25293.9	18909.5	25297.3	27565.8	41880.1	45310.2	28763.6	9040.63	17115.4	4967.12	25224.3	33275.6	44187.5	21231.8	19393.7	19177.2	21518	19269.4	8871.29	9792.3	10109	10329	16639	12440.7	4667.8	13673.7	31018.7	28609	19995.4	12276.3	15725.4	33917	37177	16487.6	18884.7	26486.3	37735.9	34049.4	28225	30753.9	17050.3	11895.8	5446.25
58338.5	42979.1	39526.9	41269.7	38472	35221.7	23942	6460.46	9540.15	11544.3	10784.6	33787.3	43205.1	31107.9	6759.73	15525.3	13542.7	15151.7	13678.2	20040.3	20327.4	6566.52	18554	14591.7	13726.4	9940.59	15565.4	21912.5	29491.7	37808.7	33803.6	24985.7	20596.2	24968.3	23921.1	12059.2	19076.5	30234.4	28510.4	31022.3	38161.5	34052.2	36595.8	23159.6	4906.96	20507.2	31082.7	33905.6	26576	20391.5
53333.6	41805.5	36069.5	47169.3	50960.9	39380.9	22759.6	12271.3	19032.6	16518	11998.1	6412.4	16813.7	31825.3	29454.9	24558.6	25006.6	13372.4	21591.4	29252.9	18555.4	10374.8	3038.54	25408.4	38245.3	25578	20533.2	29139.4	51235.8	37520	27452.6	23507.4	7356.07	18467.4	22218.1	35285.4	32989.9	24604.4	26000.9	10166.3	36629.8	48812.5	38496.2	12843.2	30401	40487.2	28937.8	40160.6	34154.6	8619.78
38326.9	26949.1	31786.8	52616.8	56370.6	43713.8	28446.2	18284	22757.2	7803.61	9292.41	11114	20656.7	18735.9	17330.7	24929.1	18409.4	21921.1	30191.2	49166.5	39310.9	9416.2	33227.5	35308	45248.6	5348.51	35523.8	34502.5	41918.1	39301.8	36507.7	34161.6	13401.2	5887.32	20594.1	28553.3	26112.9	30786.6	31314.4	33371.5	40585.2	26463.7	4120.29	16982.9	30148.1	26695.2	19484.8	30581	22093.3	14411.3
24182.7	7998.6	32359.8	49298.9	37012.9	24136.2	24491.5	19387	18267	14098.5	21098.6	24256.2	27238.3	24989.4	8692.45	26359	19602.3	15362	25978	59125	46730.3	21933.3	65879.5	46447.7	21877.2	31999.3	25812.9	6842.4	36529.1	46597	46643.5	41075.5	12941.1	12906.1	19814.2	34427.9	33212.1	30554.8	34014.5	47696.8	37329.9	4127.65	25558.2	11441.2	32337	28163.8	20077	28178.6	22607.8	8901.17
13418.1	9262.26	34945.9	40065.2	26359.2	16338.7	24709.3	23798.6	10778	19799	32037.2	39481.9	36697.7	19811.3	11669.7	30588.1	17636.5	6232.87	22914.2	58910	47880.9	13714.6	61148.4	51520	7969.55	30521.4	33835	29883.8	39165	37188.2	41204.3	40751.3	20321.2	22173	45469.6	39124.3	19093.7	17775.9	29587.5	47083.3	46237.7	40677.4	27754.9	14652.2	16526.8	8203.23	17086.9	21143.9	12449.4	8319.59
273.172	7820.53	24171.3	37648.6	36805.3	25553.2	21612.8	22482.9	12417.2	6002.29	24498.9	42074.3	39841.5	15688.2	11924.8	21331.1	15228.3	14196	26741.6	36301.9	21097.7	22096.4	54270.9	41243.5	8761.16	15992.2	18505.2	13968.6	14362.6	25770.3	29502.2	21942	12626	14043.7	35623.9	27207.9	3047.06	9730.47	10776.4	35635.4	44873.1	43829.5	23790.1	13698.8	11160.3	8992.42	6975.39	8994.88	8870.02	28668.3
6658.63	12570.6	24105.2	33233.3	29140.3	27658.4	26615.9	42580.2	32901	15130	46521.9	34070.5	31172.3	26159.9	5381.2	16829.1	21841.9	45033	46132.1	20480.4	11719.9	30160	37563	27988	16807	20307.6	22825.2	7267.51	10457.6	5692.61	17265.6	21445	12185.6	22226.1	43091.8	24644	8278.57	21495.9	19419.6	22356.2	25251.9	11899.3	14752	16142.4	12952.3	6444.18	11213.9	17233.2	18188.4	37363.9
11149.1	13988.8	28274.6	32271.7	22595.3	28690.5	15863.3	22094.1	14643.2	33242.9	58777.8	26032.7	23077.1	33424.1	11289.8	17916.4	21451.1	33336.3	25916.3	17772.8	40895.3	38140.7	22511.6	13613.5	18676.7	28715.7	29107.8	14216.4	10632.5	10415.8	11915	30815.9	22867.2	11668.6	26584.7	28743.3	27519.4	26110.8	30854.1	26534	8359.86	3025.33	1271.52	11653.9	7285.8	15438.9	12080	10976.3	15493.8	31313.1
9069.84	11476.7	12591.8	33262.3	17663.8	22303.6	17496.3	13199.2	21675	53398.4	64438.1	30991.6	8903.62	25693.4	23024.5	26932.6	14061.6	15043.2	12235.7	20002.4	36074.8	28445.9	15668.2	11506.8	14023.5	5841.12	3621.31	11590.7	22971.8	37081	31172.5	20252.3	24715.3	12641.4	6333.43	9577.13	19507.9	24232.2	31701.7	41441.4	25273.2	9928.76	8735.87	11640.7	4953.95	13314.4	22406.9	26128.2	19643.6	10484.2
17685.1	24539.9	37831.3	36024.4	8629.46	36331	42305.6	31004.8	36389.9	65437.5	59002.7	19459.7	13861	29277.2	53722.9	52133.4	22897.8	15225.1	24044.3	22316.7	15545.1	9654.37	10829.6	16998.6	21763.8	34167	40296.5	39187.4	45784.6	45210	56923.1	43986.4	8717.18	16426.5	13350	23494.3	20259.5	13746.3	22827.2	29843.8	20151.4	7885.96	17168.1	19636.5	13922.4	8583.43	20102	24476.3	18928.4	14624.2
21709.3	20428.8	40783.3	37587.3	15144.4	55326.5	54062	29804.2	19379	58787.3	57021.5	10279.5	24853.4	19561.9	53557.9	53089.2	22021	15057.1	32322.9	14328.1	27599.5	36218.6	15668.1	24579.8	43716.4	57654.2	64179.5	46581.7	41178.1	28853.4	52368.2	63617.1	41676.7	14392.2	2499.57	13361.2	18870.5	18517.1	19075.3	13196.4	17350.3	26266.4	30812.5	36190	40631.5	26796.2	11460.8	12753.3	38479.7	40240.3
16578.3	29423	34761	21583.4	12455.5	22267.1	27872.3	23526.9	20636.8	40067.1	44561.6	773.459	44429.6	26549.5	35384.9	49579.1	16266.4	19797.7	20164	1834.34	37561.2	43085.3	10323.7	32756.8	46703.2	51529.8	64001.1	48499.5	36475.3	16608.4	36224.7	43691.4	21874.2	6625.11	21555.5	30211	29744.7	18760.3	11736.5	22030.9	38898	42200.1	28609.2	34981.5	45324.8	27926.3	14036.5	16132.7	54742.4	59742.2
10500.8	22906.6	30759.2	42982.1	40714.9	24726.7	17794.2	40975.5	37729.1	20060.3	32366.7	25125.2	36580.6	27213.5	22768.5	49968.5	45302.4	42644.2	15708.3	24376.9	35914.1	20836.2	13584.6	49428.7	61379.4	45120	48650.8	49924.4	42590.9	27515.6	27171.1	33838	18690.6	9069.94	23102.1	35302.5	37596.1	26203.5	17309.1	27060.1	43127.9	45295.3	30503.9	22507.9	22702.1	24204.8	23670.8	12485.3	44328.1	45817.8
10342.4	4726	21543.7	40720.6	47194.8	33366.5	17731.6	26262.9	23773.8	9276.99	30508.4	39588	51411.7	22314.8	32024	38118.2	29194.7	18817.1	29647	58070.9	49576.5	15558.9	23301.1	51217.2	54503.3	31310.8	35693.2	40485.1	52208.6	38981.5	23403.5	40633.8	36879.3	11797.2	25918.5	28372.8	27339.4	37466.3	40380.2	32354.6	17867.2	13050.8	19412.5	17308.4	14385	19286.6	17036.2	10722.1	48462.7	58296.5
27423.1	7545.82	20272.4	32866.9	28734	25921.5	17889.3	16569.1	16707.1	14957.4	15523.3	18714	40259.7	14841.3	43434	41038.5	20427	21272.7	40598.3	48029.5	28510.4	1122.54	21206.8	35523.5	39724.6	29511.3	23312.9	19515	16598.6	6365.22	15905.5	33426.8	34108.9	7244.09	24060.8	22943.6	19702.3	35879.9	33095.8	15333.6	20526.9	22027.1	7786.55	9263.44	10083.4	15914.5	14805.8	13677.9	45884.3	50680.3
9646.02	16764	44346.2	48550.1	35987.8	27348	13985.8	24655.1	27445.8	13348.8	12121.2	8650.3	18999	18519.6	44797.8	54729.1	49820.7	21915.8	36545.8	60513.3	37984.3	13742.6	27137.9	42093.6	33813.4	4982.86	5117.1	1668.27	2451.36	15186.8	26887	32487.6	27546.3	21189.3	41945.3	43993.5	27997	28432.3	6143.73	4884.35	18917.1	23022.2	8852.25	19580.7	12355.5	38622.6	23770.2	20289.1	35447.2	36363.5
7952.7	12802.6	36967.2	42955.8	32560.6	22048	9796.91	9212.32	22554.5	14807.7	5914.81	3679.75	11833.2	24279.6	31913.3	47089	50085.8	20900.6	54873.2	64490.4	30299.6	15087.2	23552.1	32627.6	22916.2	10135.2	11174.8	2023.1	7416.51	22353.1	25170.5	27748.9	32045.7	34158.5	55752.3	51572.7	22793.8	8746.33	24002.8	24182.2	6938.23	13040.2	28584.3	38187.8	8929.99	52465.5	39330.8	4295.41	15897.7	7622.73
11585.9	6991.8	11812.8	24664.3	24801.4	23299.4	21400.2	5312.04	14743.8	22627.9	20507.1	12902.9	26220.3	30239.9	25328.1	38895.3	32803.1	25725.4	35362.1	35826.9	28311.3	18616.9	20980.9	20033.9	6453.8	17308.1	4326.16	21130.4	18869.9	14638.4	18668.8	17255.2	25660.5	26620.2	48110.4	48367.9	14653.8	16076.8	28091.4	22616.8	3684.59	9608.39	21464.4	42637.8	16158.4	30835	32636.2	11896.9	17164	22004.2
29135.5	13995	28400.4	18275	11639	14439.6	13839.1	14897.6	21207.8	25976	25620.3	13113.4	25844.8	43317.9	18407	21237.2	21758.7	14508.3	33717.2	18011	20867.3	34459.6	44199.3	26380	13071.4	18562.3	25029.2	60062.8	44316.7	17445.7	22091.4	31414.3	27946.4	21764.8	21134.9	22701.9	15467.5	15895.2	30279.4	27357.5	7999.47	29251.6	14295.9	27147.5	16505.3	40461	47611.8	6308.55	19689.4	12868.1
26767.2	44114	60172.5	57195.4	47446.1	37778.2	26447.3	20664.3	34867.4	42781.1	28155.1	23433.3	22530.5	44773.2	33553	21187.1	5079.47	27479.2	28323.7	11752	24354.8	30385	48052.6	26100.5	20690.9	20111.5	28676.8	57731.1	34511.3	11280.4	19373.5	25871.2	23995.4	19509.6	24219.3	30751.3	20241.5	24302.2	30059.9	33664.3	12682.3	32623.1	17963.3	20888.9	18765.1	27510	23727.6	20977.2	40657.2	18737.4
25252.3	43131.3	48842.2	50475.4	40508.6	27172.3	24215.3	21342.2	30600.4	29715.2	8632.52	32056.4	35677.6	29962.7	46394	30344.5	10361.3	19250.1	11588.5	29514.2	36343	32887.5	40367.5	22356.9	17142.1	2480.97	41650.2	63876.9	40717	16066	26072.8	18728.4	6107.27	11075.4	21056.8	21371.4	24071.5	24658.6	34634.2	44006.3	10521.5	27431.6	37114.2	38496	31233.6	29566.9	30140.4	28239.8	31362.3	31257.6
12154.9	10817.7	24886.6	39247.1	36467.4	20815.4	5911.51	2263.06	14087.4	25443.8	28560.9	37444.7	45448	13069.6	35641.9	51219.6	28846	2306.11	20752.3	32796.9	42573.8	39621.8	34973.8	25722.8	9252.47	28593.9	56720.9	51880.4	20993.8	16177.1	34238.9	25825.4	18920.2	14605.9	20906.2	27138.9	17553.8	13483.8	25733.8	33532.4	14265.9	30008.3	42819.8	47219.9	44631.3	49058.5	40655.7	18957.5	18837.9	33535.9
30486.2	8495.07	8963.35	18195.6	24216.7	26903.3	6978.7	19731.7	14384.5	15625.8	26067.6	12520.4	41030.7	45577.6	44827.3	63655	44827.4	16397.5	5161.57	15226.3	28093.3	45858.1	58800	42317.2	4023.04	33876	40301.6	17508.7	26918.5	41109.4	42205.2	31650.9	14461.2	13843.3	16808.2	23956.8	8715.09	13608.8	19620.6	19221	16156.9	26704.8	29584.2	39064.1	32624.1	33419.5	29201.1	13235.1	5757.68	13368.6
51116.9	24908.1	31069.4	28604.6	19592.3	15254.9	3760.82	28838.8	33887.8	15597.6	5245.16	15085.1	28017.6	33604.4	42551.8	35585.5	20213.3	21116.2	18386.1	6839.93	13637	29325.2	38853.9	29428.1	20375.4	25137.9	16031.2	11513.8	18481.5	18184.1	17574	22296.4	18246.6	14446.1	6333.9	1504.85	9395.47	28157.8	41417.7	39086.6	29582.9	24601.3	35265.1	36919.4	20276.1	42271.3	47482.9	23406.6	11221.2	14125.4
61290.2	35574.1	18761.1	33461.3	18655.6	4282.97	9868.92	16557.2	24498.1	28798.3	38940.8	39334.3	17321.4	29268.2	33217.1	5321.09	29754	31403.1	16116.2	12804.3	35138.6	33645.6	39365.3	38438.3	12333.5	24689	24567	15123.6	28321.4	22753.2	16417.7	30762	28263.6	24875.5	11921.3	4798.67	8365.53	27274	28010.6	21606.2	32507.4	30741.5	26788.6	23500.6	11254.8	35128.8	52676.8	33092.7	4080.66	9340.17
67944.4	45564.4	22787.2	33281.4	33387.3	21293	26877.9	40767.7	43260.5	41687.8	56893.9	46590	19776.6	22472.4	14398.8	12890.2	33402.3	29875.8	16166.3	21379.1	36177.8	49040.5	52743	44095.8	28080.8	24507.2	33814.1	39184.1	40769.2	21349.3	5428.53	4784.64	22235	24010.2	13322.3	16376.4	8066.24	1974.32	16404.6	29051.3	28682	14937.2	2179.21	1928.7	1798.87	27221.5	49303.3	37028	19423.1	19275.3
51221.1	26937.9	15188.1	37172.5	31867.4	18218.7	27879.3	37538.4	33192.3	17414.2	26383	19654.4	16528.5	16652.7	8312.51	22667.6	37635.9	30774.9	5553.2	19595.5	34541.5	64580.2	64465.3	50519.9	40220.2	11880	29712	36455.4	34211	22881.3	20270.3	23838.5	28129	29560.3	4908.36	21982.9	10181.5	4334.42	18599.2	25647.3	24866.5	21601.5	12739.3	538.29	15334.8	25248.1	28507.8	24233.9	24871.1	17209.9
46398	18561.2	3163.71	5548	21497.3	18831.7	7710.52	15845.1	18473.4	16774.3	15976.8	19531.9	13504.7	18359.5	15439.9	37274	48147.8	25175.3	26014.5	49615.9	38096.3	64459.4	64840.8	38883.9	49550	34001.1	14563.9	31302	24493.3	32047.2	3641.2	28676.1	22123.4	36304.7	14556.5	26506.3	33677.9	12560.6	17593.7	38512.3	36635.1	8729.07	22924.9	30105	16913.8	23463.5	15542.9	13588.2	18138.1	20300.9
20849.2	16385.2	13288	7096.76	31478	43910.7	30522.3	21129.1	29585.8	24691.5	7257.02	13148.4	15495.2	32989	15048.6	37745.9	36490.1	9813.71	46824.9	47728	7688.48	42872.3	68733.9	34998.6	42888.4	57260.8	16397	24541.5	20036.3	35469.2	19691.7	17120	19952.6	29112.2	30890.9	19816.2	29603.4	12569	12456.7	27670.8	24732.5	23939.1	43671.5	37199.4	19690.8	59023.9	39460.4	12069.9	29514.6	27534.8
14380	21389.9	2338.99	17347.5	20562.8	27928.4	25133.5	25222.4	33767.1	36522.2	23359.9	21545.5	10748.5	40184.7	26650.7	31423.4	35807.8	5134.78	37809.3	44310.4	24054.4	29905.8	51603.9	15674.3	65876	63949.1	20904.8	4403.02	9121.63	37529.1	39844	22940.6	12258.8	9008.43	15717.3	1813.3	16398.1	769.868	28759.8	30848.5	36229.9	37655.7	12863.9	28118	18314.8	41016.7	32802.8	5041.64	27597	43527.2
24136	16721.3	17703.9	30903.2	21329.8	14253.6	31576.5	38536.2	39133.9	38158.4	29293.6	15758.1	9522.31	33552	28743.7	31560.1	43693.5	29743.1	8481.3	6667.79	18183.1	60313	55654.1	30873.3	63513.9	43351.3	26547.8	23546.1	15707.6	49173.3	34567.6	20877.3	30632.4	5429.9	8232.1	14364.3	23017.7	23936.4	41388.3	42622.9	42127.3	38050.4	19467.9	21076.9	26259.8	26833.6	22743.4	25215.2	42682.1	43013.9
13203.9	10195.1	13464.7	19819.1	15905	18246.2	41050.4	34421.6	10824.9	7703.25	24787.4	23863.2	11453.6	28901.4	23880.6	30549.4	44984.4	45399.7	35578.1	23927	35805.3	67702.6	54210.4	33439.5	63644.2	49280.7	58067.1	35178.7	30514.7	61488.4	33355.3	17222.1	35960.2	12820.8	21732.5	34278.5	26785.5	36187.1	38407.5	44144.5	52709	47433.7	29309.3	18572.4	14437.9	12778.4	9948.91	21140	43571.8	21720.7
18735.6	9453.06	16969.4	19133.9	8263.49	15847.7	29473.6	17927.2	18139.4	2012.75	26622.8	23363.2	26236.9	34915.6	29670.4	44785.9	37940.8	26494.5	29217.5	24713.8	29667.4	36589.3	22201.4	46499.1	51573.7	54920.2	71517.9	39849.3	27603	54578.8	46826.3	15000.8	17084.3	10007.1	23504.7	36296.4	13045.4	34153.4	19803.3	28162.1	43660.1	28597.5	16464.4	28601.5	23375.5	12917.1	21853.2	27913.4	36778.5	14873
31015.4	20698.5	24600.2	25597.8	14311.6	12065.4	16042.6	5120.24	13633.9	13033.6	30938.3	25700.1	15050	17963.4	33591.5	31052.8	9959.93	19480	34820.5	33832.3	29843	24898.5	30075.7	26086.1	28920	63387.3	70864.5	40102.9	21658	43237.1	54800.6	31847.7	4646.08	9367.62	24239.3	49380.1	10319.3	51975	55192.5	13056	31088.1	18063.5	10625.1	32786.8	36838.1	11795.4	52165.5	47754	23209.1	15608
31815	30402.1	29987.8	28804.7	22961.2	33060.5	29850.9	11039.7	15638.8	36605.3	43055.6	35832.7	16736.1	20703.4	26594.3	14070.3	15695.3	19987.8	30682.7	32310.7	18370.6	15731.7	29038.3	15418.3	26623.1	56481.4	69896.6	53696	28337.1	22846	28189.8	27470.9	26991.4	15780.7	15251.8	47840.6	40726.3	49048.9	48432.9	3526.35	38354.1	19906.6	26029.6	46878.2	35002.4	15452	49203.7	51092.2	32944.1	29482.3
7893.31	17451.6	41024	51104.8	30622.7	18982.1	25657.8	27487.6	29623.8	29242.7	21140.9	15601.9	4305.3	31839.3	30052.9	27652.6	41890.4	24026.4	4280.77	19934.2	12619.1	20415.6	32661.5	16785	35633.2	44798.8	42841.6	39184.7	36714.4	24549.4	23927.8	31882	31150.7	9561.03	21304.4	51212.6	29553.6	36720.4	62228.8	10974.7	43042.4	23560.3	25323.7	43197.3	32606.5	19881	44053.5	54383.7	44706.1	28629.9
15856.1	8697.8	25483.7	45262.1	46884.9	22946.8	14876.4	32073.6	40904.3	29485.5	11433.5	16736.8	5847.24	20156.9	11617.5	43411.9	60096	45790.7	20543.1	5750.76	9478.79	25362.7	18987.3	8902.98	18807.9	11977.9	29485.4	30355.1	26929.4	15918.2	10815.5	14090.7	8992.22	21160.2	45795.9	53859.5	33971.1	46205.4	69706.4	36843	29132.6	21378.7	433.991	5709.95	3530.49	11898.8	37691	54106.6	54153.9	42952.5
22635.5	28157.9	51713.3	49777	48681.8	43396.2	41899.1	33162.6	22515.9	14444.5	18458.2	24263	5920.74	20662	33283.4	51409.8	71660.6	72364.3	48662.9	18081.6	24040.3	38381.3	28055.4	17287.4	11838.7	9532.1	33838.2	35338.7	24152.6	27720.8	38531	33963.3	25663.5	25831.7	44738.3	38050.7	23952.4	40362.6	48334.6	25940.8	17336.4	22210.3	19037.4	15839.4	22848.1	17011.5	18331.2	28289.3	40372	39953.7
29518.6	11359	45424.5	46622.4	25664.6	28163.9	37228.1	25745.3	15548.5	22054.2	31206.5	31393.1	24185.1	26566.3	36494.1	41449.3	43010.8	54396.3	57966.8	33220.4	23977.3	59098.8	60543.9	39127.4	15011.6	18141.3	35913.1	20133.9	4496.59	26570.7	51751.6	48635.8	40232.2	20306.1	44293.8	37517	24539.8	47646.2	45707.9	23840.4	27900.7	33823.6	16422.5	19388.6	35592.4	32861.5	13169.3	14006.9	32837	35183.4
44920.4	5374.61	34208.6	44303.4	28699.7	23249.8	14613.8	8495.41	12753.1	24504.4	38377.9	37649.4	21352.6	30371.5	27736.8	14174.3	24130.6	43674.7	62591	45520.3	31946.2	59095.5	69548.7	56236.6	24934.1	12481.2	17595.4	6834.57	21649.5	8830.84	19079	41869.5	40163.5	37839	54680.9	32792.4	5917.44	21408	15557.5	11077.2	34223.1	37040.5	17776.3	12668.7	24229	24397.8	10332.6	23247.4	28101.6	21536.2
46498.8	14164.8	43359.1	61155.7	43638.4	26083.9	18717.9	35675.1	34250.4	34226.5	47201.9	35077.7	12425.2	31248.3	33211.5	7330.09	21650.1	42380.8	60231.1	47495.3	30094.6	35388.7	46163	43746.3	26767	21469.5	21548.7	33456.4	44418.1	29587.8	4250.74	32481.9	36492.6	50707.5	49867.1	31331.8	11321.1	1715.41	11635.9	27343.9	34053.7	38354.6	22489.1	34369.2	40290.3	32646.6	38457.1	17957.1	27518.7	31858.8
38050	11776.2	39131.7	43847.8	37392.2	23820.2	24509.4	45746.1	21064.5	37657	48965.9	32428.3	30055.3	44364.7	37974.2	19876.1	19727.1	35562.2	43253	28728	19914.7	21730.2	20678.6	32796.4	26319.5	18855.1	20007.7	40885.5	59237.7	41850.4	8433.8	20866.1	20457.1	34743.8	51196.5	41662.1	22012.7	14129.7	14122.8	15123.8	36542.2	46514.5	23092.5	43503.1	29726.3	26420.4	54630.5	26890.2	13351.2	5618.38
36224.4	11081.6	1802.15	18213.7	38220.4	30926.6	24286.5	26741.6	11594	21568	43685.7	50508.4	49431.2	45031.4	38008.8	35505	41996.9	38101	27424.1	23270.5	53901.1	47758.6	6157.46	32433.2	36929.2	24642.1	14822	19349.7	31840.4	35631	18952.3	7939.86	25186.1	20826.3	30829.4	34130	26060.7	13123.5	11521.7	13886.1	40846.8	49777.1	21277.3	36905.7	24005.9	16640.1	27851.9	6850.12	23555.9	14977.1
25113.9	19825.5	13748	23809.3	25582.7	15557.6	11571.3	17350.9	22947.9	8174.69	39473	50358.9	35125.1	36915.6	52008.4	52215.9	53622.5	34299.1	10668.6	17823.3	44561.9	53505.4	31299.4	9899.96	20222.3	29045.5	18563.5	20653	31778.3	29747	7962.99	30647.2	53187	29028	16987.6	31371.8	27859.1	25380	6001.84	17037.2	33215.6	35520.5	24551.4	21249.1	5845.3	28126.3	35354.6	19880.9	22516.4	19669.4
15934.9	26513.9	18825	21118.4	23984	8538.89	9522.17	13564.6	15962.2	10205	32586.8	45195.9	28548.3	43033.5	59196.6	64724.5	71783.6	47708.9	19882.8	16046.1	36951.7	70285	58456.7	35887.6	26211.6	31582.8	20990.4	28076.1	35503.5	35373.4	8167.89	33404.1	41622.2	7198.72	30367.6	20671.8	31573.6	30193.6	10926	20358.3	17044.1	35549.1	33889.6	26822.2	14631.8	8382.04	12461.3	16632.9	34344.5	30813.7
8046.32	16851.3	12394.3	8011.63	15819.2	12716.6	9296.63	26732.8	29287.6	7193.75	17170.1	40558.3	35442.7	29847.1	44400.9	60818	56858.7	29929.7	10187.4	22236.4	39487.2	70584.6	72631.9	57844.1	46158.7	42424.2	27675.2	42402.9	42289	41031.6	22808.5	19252.6	31727.2	21633.6	35707.1	25529.1	26445.5	14685.1	13423.9	16816.9	11787.8	26133.8	37195.7	31790.7	21600.4	20698.4	25680.6	34248.7	20068	14939.4
3378.44	6724.81	3324.88	6251.54	17320.5	23542.9	2018.46	27853.6	25483.1	8351.26	5601.19	24463.8	38891.7	45525.5	49084.5	50950.4	50443.5	33091.1	13947.1	34632.3	26220.3	53099.9	77526.6	71786.7	53915.6	39483.3	13636.4	20321.1	37393	50134.6	26834.2	39292.1	40821.8	19397.8	19522.4	13631.6	22878.5	16964.5	20785.8	21562.9	10002.6	27319.5	34016.9	24762.9	20576.1	23254.9	29719.2	22562.4	19720.7	19052.7
13355.5	11225.4	15919	18845.7	17641.2	21716.8	17400.2	17321.8	16981.1	16409	13929.8	30652.9	25614	41988.9	63301.7	52229.9	56548	45814	22635.4	22853.5	28605.6	63588.6	72020.8	45973.2	44695.9	42644.1	17357.2	37468.5	19127.7	38769.1	33435.1	25070.7	20466.7	14776.5	17596.7	31490.8	37749	16762.1	13137.4	11503.4	35064	42492.7	33463.6	20132.7	23057.5	23630.2	35740.3	27817.4	1397.39	19106.5
52161	58029.5	42696.2	26385.9	24167.3	35671.5	42209.6	25823.9	11775.6	9187.11	19169	29833.8	13752.8	26259.5	40155.5	35372.7	48770.3	26108.4	27062.4	12863.6	49810.9	78792.1	63120.1	13700.3	38663.3	48259.8	17515.3	27137.6	9945.76	32407.4	48870.3	37084.4	23396.3	19012.1	18030.1	20926.3	12423.2	21753.9	29757.2	37434.2	50899.7	39554.9	9136.06	16299.7	14732.7	25013.5	24552.5	24260.9	8300.1	17757.3
55437.8	52849.2	35333.5	24288.4	16238.6	23931.1	34701.1	43378.8	51101.1	58768.2	42822.6	2434.42	32230.9	31989.9	20577.8	18421.1	27092.5	17873.3	16515.3	15218.3	61987.3	76490	51639.4	23316.8	31064.8	43045	23975.9	5902.51	12539.7	24050.9	39619.8	52591.1	48248.2	12948.6	23388.1	25309.3	1815.68	26474.1	21398.4	15204.1	26954.4	15197.1	8883.5	8699.38	11434.4	13781.6	19532.7	25988.7	11202.2	4520.2
40390.2	33119.9	7214.82	8895.16	14515.7	11512.9	11999.3	28278.4	50984.6	64160.8	45935.2	14436	29155.4	20400.9	11185.6	22950.6	40200.8	42943	24622.9	8380.76	34057.6	50670.8	46580.9	36173.9	44063.2	43618	32812.6	18528	15704.5	37602	38766	44347.9	52984.5	29461	8173.23	24793.7	23838.7	18935.1	10722.3	39773.9	34263.3	25164.1	31798.4	23398.4	12637.1	31360.2	39430.9	19661.8	10812.8	19555.1
24245.9	9516.97	16010.8	7156.04	17819.9	13557.8	13639.1	26104.2	42291.2	59866.2	49135.2	16884.8	9709.08	15952.4	17050.2	11408.8	39534.5	50551.2	29274.1	6761.67	30498.5	37437.1	37435.6	45546.6	48520.3	43137	38791.7	18733.5	17183.2	27494.2	28629.5	35384.1	44132.9	33880.1	10815	20209.8	37429.3	29935.7	5813.41	25730.8	43752.6	52685.1	38334	20093.9	17442.2	28160	35610.6	28384	14751.9	5802.77
28660.2	32910.6	15217.3	7701.99	11979.3	18071	28702.4	36557.8	42252	45589.2	44191.2	29371.7	8646.43	16366.5	21164.8	8241.95	28134.9	35969.7	28787.9	4362.85	28208.3	33066.1	34162.2	40412.3	37683.1	38301.2	35892.5	15464.9	11644.7	13488.1	19949.4	26571.5	26059.6	27580.1	24938.4	26243.3	24683.6	6468.93	27022	43716	49558.1	37700.3	15888.9	5722.66	2189.35	5313.22	18462.4	24334.6	16296.1	28213.5
40792.5	43387.8	26009	23054	27921.3	23255.3	26871.6	39157.9	43370	33434.7	47996.4	51981.2	23571.8	16427.6	21305.2	16321.5	21143.6	16068.7	20245.7	20042.1	17146.9	21065.2	21493.2	11516.3	10109.8	14894.9	14130.3	12297.2	9821.49	6081.16	19998.7	26129.2	18023.1	23266.9	35351.6	33728.4	23836.7	7250.14	39954.2	52905	36629.6	10253.8	22628.9	30360.1	20964.7	18211.6	27223.3	27998.7	19734.5	21579.9
51052.1	57133.5	35314.9	31595.9	32445.8	27623.1	21032.2	18602	18263.7	19449	29306.8	35844.5	9454.98	25955.6	33605.1	21669.9	15542.6	5957.07	26803	31589.4	24662.5	14344.8	10616.9	27557.6	39494	23173.4	4362.12	5159.69	15313.5	29915.1	10694.4	24487.2	23066.8	30863.5	47952.7	33991.7	19248.3	14371.1	39779.9	38660.1	11801.9	2633.42	34664.9	59505.7	52759.4	31458.7	35655.1	40183.6	29909.5	16970
42402.9	46251.6	32688.9	23686.3	18147.1	19236.9	14978.1	8508.6	7731.96	6644.79	10806.3	20192.7	19449.7	37715.4	20207.3	6347.04	17639.6	13360.5	27529.6	41774.4	25230.5	13863.4	36266.4	40564.2	33448.3	31023	24732.1	20152	22777.5	23090.8	12278.5	12035.5	15890.2	29381.8	36668.3	16823.8	17621	1886.75	36232.5	36772.4	6579.97	3906.49	37283.4	62947.3	59064.7	39623.7	32084	32339	17264.2	4969.6
23326.7	31977.2	25103.8	9507.97	14934.8	21374.3	7308.36	13955.5	11723.2	22460.9	28521.7	21699.3	34858	40969.9	19474.3	22176.6	17067.8	3547.34	26840.8	30604.5	15294.2	29957.9	50393.6	34519.7	10644.1	11925.2	22702.9	24260.2	29166.6	28454.6	21461.7	10214.5	24883.2	29210.7	32849.3	14913.6	17948.2	23790.2	5267.3	26282.2	22366.8	7833.5	27653.9	47712.6	43649.1	32771.5	23436.7	11227.6	2356.75	10319.1
13824.9	18477.6	12191.6	11561.4	16839.3	10663.1	12906.9	31737.4	34812.1	18646.7	15480.4	8418.72	25252.8	26966.2	15393.4	20828.8	18212.9	10871.9	30056.5	19634.1	12582.9	37978.4	54117.4	34039.5	17396.1	24718.7	15265.2	16459.4	33243.8	17293.8	22173.1	19217.6	25050.9	37962.7	47548.2	34090.6	5847.05	23952.8	13020.9	35021.5	29529.6	16524.6	24377.8	40356.1	35805.6	27404.6	20366	19186.3	21684	24202.1
12529.6	15602.2	5425.34	21004.8	28605.4	15210.5	15362.5	39743.2	56127.4	51999.3	44696.1	33287.1	15930.9	17375.3	34927.9	37643.3	22433.7	30962.6	49227.1	18310.6	32497.3	28841.1	43317.5	45824.4	28546.4	16057.8	15070.7	22385.8	37124.4	31671.3	4365.02	20010.5	14537.7	36465.5	53736.8	33950.6	21970.9	28233.9	10502.8	20482.2	15812	11463.7	13273.3	14088.3	20135.7	25843.6	11558	13698.2	19617.5	38513.6
24146.5	36927.1	9946.3	39009.8	56533.9	38020.4	8802.7	36285.4	73021	71978.2	61361.4	48352.7	37084.2	23627.6	40051.3	31886.6	5305.38	43328.6	42712.8	28547.2	47487.4	36398.5	31630.6	52817.7	46334.8	28010.3	24428.7	27047.6	21504	19398.7	33624.6	28469.1	4750.93	26077.5	27197.4	36733.5	33885.3	19652.5	1114.11	25497.9	39091.5	22008.4	13279.1	15654	7893.46	24860.9	13609.4	16527.2	23380.5	45722.1
6827.54	17684	24462.9	39827.3	42176.1	25635.3	7113.42	31711.4	58050.1	50706.5	39764.8	24232.8	8401.23	16462.5	34323.6	32264	5567.87	37509.4	38390.6	31412	54716.4	38295.5	9038.46	47628.5	38671.7	17843.5	9500.64	9507.13	4681.73	18173.3	32057.6	30467	12258.4	7801.77	19732.1	46560.1	45892.6	21652.4	20174.5	6169.28	51010.1	60429.9	33268.6	20892.7	13807.9	8365.09	15413.2	19054	15827.5	48908.2
18689.7	31993.2	38761.6	26612.4	14850.1	16067.2	17366.7	31819.8	42440.3	41977.3	35834.3	21356.4	9421.28	21453.9	20195.4	15967.4	20701.8	9462.07	18603.2	15522.5	30220.2	12303.6	14114.7	17546.1	2728.54	4701.05	26759.8	39711.3	26393.3	11203.6	14736.9	22478.2	24937.1	28253.2	34681.8	37901.2	28023.9	17178.9	11924.4	4665.97	35283.9	61849.8	51925.3	30681.9	26611.5	9345.31	18519.9	20283.6	4066.46	30976.5
29336.1	19436	5939.14	27022	36832.7	29117.9	8925.86	20978.7	6265.12	38822.1	41959.3	24068.9	26866.1	38645.6	27424	23301.8	18798.1	2074.07	4705.63	16523.6	15149.3	5524.28	8703.14	18276.1	30298.2	11628.1	44658.4	51144	27185.6	18325.4	28127.9	37526.9	38956.2	36011.9	38286	32979.9	25011.5	13500.6	13930.8	21802.5	22935.8	52778.9	39036.9	5520.58	27263.9	22861.9	8646.59	16147.9	18116.7	7425.62
37727.4	30202	1532.51	47812.5	83803.8	66706.2	32301.7	38451	42437.9	24503.3	19964.8	39961.4	51841.8	43266.8	20045.9	22392.4	19765.2	7480.1	23856.2	18757.9	22196	30652.2	28204.6	50705.5	49758.8	12854.4	33772.5	42715.2	32564.1	22649	23127.6	32639.4	28813.3	14881.2	16342.1	12886	7253.97	4789.91	32976.8	27744.1	30854.4	50424.6	25953.8	5883.09	20233.5	18432.8	13988.3	4862.14	13910.6	19819.7
33138.1	17183.1	9256.52	20542.1	44583	53350.9	45666	40921.5	31545.2	13817.9	23329.6	54610.1	61803.3	33051.7	4927.82	23801	23056	10420.1	38531.2	38100.8	45849.5	63207.4	37307.4	51324.6	52193.8	24835.9	13646.7	23419.2	23237.4	22415.1	22124.4	22249.8	17618.6	13906.1	18842.6	12210	27250.5	34995.9	50224.3	42228	34748.8	32798	4554.13	24966.8	32840.3	17120.2	13222.8	23261.9	20846.4	19896
39157.9	30814.2	10469.4	12629	21840	34380.8	36191.4	30440	56270.9	65660.2	38604.9	60988.4	68344.6	40014.6	10313.1	6713.4	15540.7	14979.6	41353	39357.7	30945.7	52895.1	35945.6	30084.1	27314.7	15904.1	12352.9	6807.57	14833.3	35907.3	34042.6	27130.2	25108.6	37668.4	30374.2	20476	52292.2	61309	48806.1	39582.9	37738.4	16471.3	13399.6	36494	39564.5	24739.8	12408.7	22487.5	41674.6	19265.5
15899.4	21032.2	10122.9	9205.1	8280.02	20507	20108	21849.5	60832.6	72053	57680.4	80309.2	72443.7	36824.5	20811.3	14723.4	13062.9	12459.7	23766.4	29240.4	16128.9	36344.2	49736.3	31976.2	3678.76	8126.32	11998.5	16511.2	23135.4	38037.7	27674.6	15470	24937.1	31589.5	15907.2	47788.9	70561.5	64516.8	35527.1	26055.3	31967.2	13519.3	18119.8	36712.5	23006.5	27574.5	40493.8	43994	53815.7	35674.8
17828.9	33486.5	26121	9538.99	36336.5	43228.8	38410.3	15113	25027.1	54722.6	66368.9	69160	47972.2	18934.1	12102.2	26286.1	26240.8	16137.9	11880.5	23285	13759.2	12597.1	33475.4	29949.6	23494	17039.1	11933.2	13966.6	12780.2	21895.6	17323.5	16676.7	23575.6	20703.2	25122.7	45683.4	54468.3	52912.9	42945.9	7519.94	19424.6	9267.75	27936.1	33977.6	30029.3	44224.1	49718.4	62564.3	52840.2	32322.2
34295.3	43969.2	30786.7	11601.6	35255.3	39289.9	39341.9	17634.6	39374.2	61719.6	56458.6	43674	21368	20667.8	23103.5	35966.8	38392.1	35232.5	19777.2	27151.2	26683	28564.2	33000	27638.1	30153	21447.3	19242.6	6511.91	15360.4	32258.8	38811.7	23188.5	27093.8	26680.1	23081.4	32702.5	42697.9	46778.4	35667.7	3512.35	25141.6	23938.2	20769.4	20020.2	27599.3	46471.4	19430.2	42061.1	44506.5	14516.6
27704	42695.4	32006.9	10371.5	24432.8	26867.8	38086.5	12923	33652.2	45977	37781.3	29812.4	17951.9	32775.4	35287.8	48948	45118.9	34120.7	16144.7	9607.37	27216.4	36886.5	46232.2	42575.5	22684.6	21129.8	32353.4	15305.7	12045.5	48206.6	65246.3	36184.9	33156.7	46729	45633.2	41818.5	24702.2	28979.4	22944	4149.05	12050.3	26529.7	25376.5	19760.1	37713.5	37877.9	13120.5	21366.8	27293.9	11328
15450.4	39645	28730.2	7767.77	21473.6	35917.3	34956	3041.29	25372.9	16009	21857.8	25610	30928.5	36592.7	29254.8	37842.2	41598.2	32129.9	8543.06	13564.2	23999.4	16067.6	39054.4	40288.5	18597.8	35584.7	46085.8	25279.4	6894.17	29022.6	53533.9	39566.5	24708.2	57707.2	56603.2	41198.7	21127.6	20898.8	41099.9	34956.9	16808.9	25243.1	41576.9	38434.3	36079.1	33629.1	16474.5	20472.9	35548.6	33588.3
16553	43517.4	33725.6	6349.23	28986.4	35594.4	30984	4847.19	11096.6	15988.7	27387.9	23057	35851.1	24818.5	9837.44	20702.6	14034.8	18834.9	12619.5	8684.55	7118.97	9967.33	26187.7	28541	37406.1	51840.4	49357.5	21870.3	21092.7	21971	36849.6	28822.1	10813.5	52711.9	61473.3	48009.8	21104.4	32350.5	51412.2	37506.7	14062.1	22230.9	44334.4	50600.4	49750.1	43769.8	37280.3	38713.8	50334.6	65813.1
15679.6	36017.4	23019.2	19349.1	46420.1	52174.7	35808	10202.5	20747.6	22666.7	31220.8	38711	37995.2	11606.6	31189.2	29619.2	10800.6	6748.99	14859.6	8999.11	9502.84	6529.69	6142.19	21830	44063.1	57576.9	41523	14522.8	50193.3	53085.4	45476.6	34511.8	2402.52	37654.5	49564.4	35513.8	21274.6	41166.6	47281.4	35407.6	12362.5	25154.6	30119.9	34316.3	44089.3	40425.5	44033.3	51050.3	43495.5	57039.1
23269	15086.6	11275	20064.3	43150	45125.6	25460	14641.5	17400.8	10568.9	46399.2	57814.8	31763.9	10512.5	39603.7	35369.4	10264.3	846.208	12585.3	13075.8	6663.09	17929.9	26836.4	39074.9	41055.6	47375.7	40493	29329.8	50557.4	37733.4	51580.1	57717.6	14771.7	24183.1	27417.3	20756.7	30816.7	48387.3	33888.1	7512.39	21559.9	28020.8	19498.5	21832.1	29855.7	31969.5	36210	32271.6	21797.1	30262.7
19168.3	19810.3	26335.1	31520.1	34939.2	30977.6	23923.7	18402.9	13965.4	31278.3	71525.8	87288.3	58574.2	18857.9	37521.3	40100.8	32203	19226.8	19231	42359.1	28353.8	13425.1	24783	45365.7	40116.2	31757.9	24870.7	33639.6	52381	37632.1	40730.2	44225.4	22728.9	9825.52	15188.9	3075.72	35279.3	54884.6	35001.4	2843.52	22555.4	18700.4	8099.83	17005.1	23367	34910.5	39738	15611.1	20224.5	23473.9
21527.4	17382.7	18143	22109.9	21867.5	13753.9	11670	25867.5	35327.1	13184.9	62189.9	91419.6	61644	13058.9	21475.9	8838.82	32724.9	32473.2	11276.5	21690.7	14527	5620.42	26682.3	54100.1	49089.1	34243.2	23347.2	31943.6	41961.3	25119.6	30391.5	42890	35157.2	29141.8	37247.9	29865.1	18279.4	68358.7	68409.8	21767.9	24499.1	30125.5	18659.7	20211.8	7228.92	15848	33503	31581.5	8198.4	28421
12580.5	11246.3	4776.24	9083.56	10715.5	10833.1	25232.2	36908.8	38647.5	6777.24	31571.7	35815.2	10102.5	10389.8	33231.1	55078	49374.4	31844.6	20809.9	10916.6	7391.13	9348.25	28888.3	50107.2	34480.2	27010.4	12771.1	36187.5	31217.6	36873.3	59674.9	47130.3	16763	11653.9	19095.9	15586.6	41972	75957.5	57410	9750.92	47005.2	39805.1	8073.96	27057.6	14222.6	25982	34653.1	41590.4	13557.9	34096.2
30810	21669.8	11652.3	13997.4	11976.8	12526.7	19922.9	14911.6	20233.8	9727.93	25675.9	22618.7	19170.2	14696.8	43978.2	73767.6	71802.3	48401.7	22070.3	12453.6	8554.16	29745.3	47653.9	38843.7	17018.5	22890.7	15026.8	27906.7	6419.47	42047	49215.5	16034.9	12995.7	2230.04	26868.4	11645.8	42266.9	68179.2	42122.8	24658.9	49316.5	23031.3	34335.3	53505.2	42380.6	31190.3	47210.8	54827.5	14802.8	32501.6
21227.6	14894.2	16137.2	27498.9	31070.5	16143.4	5793.56	11154.5	12411.4	24548.8	45007.2	42965.9	19420.9	19369.2	39793.8	55409.7	55452.5	38931.4	10723.5	6294.57	7284.03	30167.3	53232.3	37619.4	20436.7	25871.2	8686.89	6379.84	10167.2	36803.3	27697.4	11306.4	35705.4	23825.7	26029.1	282.423	44202.7	49477.2	15521.7	18739.1	25607.5	5688.98	33248.7	57921	64077.3	33116.7	34105.3	46123.3	5588.94	37127.9
19612.5	16522.5	6797.33	30616.5	33481.1	7286.31	43341.1	31199.3	13587.8	25905.2	40457	30783.5	7455.57	13567.7	19942	25854.3	30667.8	33602.7	20944.6	5780.59	15826.9	26159	38381.5	3282.6	36562.3	21977.9	7871.01	5148.13	27370.4	30938.9	17103.3	29355	48494.7	37051.4	22309.9	4323.09	30193.7	38889.1	9796.29	14233	11520	11221.8	18125.9	41637	58856.4	38799.2	26645.4	35348.9	28163.5	34084.8
45300.3	40459.1	21934.7	33915.1	21632.6	23961	51325.3	44241.6	20566.6	17634.2	20684.5	13316.1	5681.74	4696.84	17926	12731.8	12232.9	31669.8	12451.7	25131.9	25357.8	26067.9	35298.9	4581.22	28266.1	20957.9	15750.6	23204.6	32041.8	40140	34554.5	5513.43	30548.7	37787.4	28805.9	17492.9	16132.7	27503.6	22942.5	11546	16888.3	29056.1	16075.9	54960.7	57883.5	32057.4	25200.1	32616	39938.4	21497
62096.8	55515.8	25709.5	27308.5	16162.4	7593.96	17372.3	16845.6	21510.1	38244.6	41462.4	21301.5	8574.75	17670.9	34654.7	44181.7	14766.5	14077.5	7143.54	28581.1	31716.7	13167.9	12290.2	13708.2	14900.7	6901.69	5639.43	18452.3	26322.5	41203.9	42508.9	21167.1	5296.1	2110.26	18072.7	19089.9	3402.21	17689.9	17528	9640.68	20214.4	36592.1	406.061	52604.6	56989.7	47409.4	31303.3	27736.5	57803.8	27110.2
66416.9	59901	19586.7	18439.8	36845	27571.1	8801.07	8163.68	12908.3	43624.4	66225	49538.6	17061.2	27017.5	62163.4	65691.8	24186.7	13219.2	19776.8	25908.2	14445.2	22837.9	8640.85	26867.8	39633.4	31859.7	10428.4	19273.5	14840.7	18806.3	23929	13754.5	19930.7	5107.7	26210.2	28727.6	12628.4	26095.5	8053	17880.6	28875.9	33744.2	17496.3	49737.1	52481.2	46943.8	34837.2	49281.7	58361.2	14694.9
77191.2	54166.7	12112.4	12596.5	32741.7	40850.3	25118	11597.3	22763.9	38995.6	50754.4	47370.2	35133.3	32451.1	49695.2	44158.2	30239.9	23807.1	29223	48229.9	24065.2	21824.1	26563.7	32857.7	31637.6	19112.5	9391.12	21184.7	21656.5	24128.7	13480.7	28990.7	39883.7	19556.1	32319.2	44243.6	23548.2	12709.7	23694.9	19221.8	28841.4	42445.6	16278.7	39786.6	54831.9	49017.8	40819	49572.9	36651.3	1775.19
52859.1	28030.2	16359	28610.1	30250.4	35210.2	20185.9	11721.5	42410.7	57477.1	54579.8	59951.2	46975.8	24189.9	37344.1	38785.6	35553.3	29720.2	21026.2	51509.3	48733.3	29455.9	45112.1	49609	37207.3	19673.3	9533.93	19499.8	22451.8	17998.8	17592.2	22026.9	17071.3	13402.5	40733.8	57205.9	35111	17675.2	36275	19380.4	15923.9	36461.5	33020.5	21761.9	29011	35027.2	28758.5	31888.7	9163.98	17509.2
29943.5	23075.9	18777.5	47828.2	42553.5	18833.9	34285.1	8461.78	33305.6	54584.3	72408	75485.6	48066.6	29068.1	44036.6	51762.3	40122.2	12170.7	13059.6	23939.8	21326.8	10132.6	41973.7	53496.5	42306.7	24766.6	14114.8	4660.95	17854.3	31215.8	23498	9886.45	17174.4	16699.5	31032.4	52243.2	39380.9	33383.9	58741.7	40106.8	4478.3	32573.9	36948	26277.1	21379.6	29887.2	25862.8	35123.8	30760.4	12461.5
24289.2	8066.02	20040.7	41257.1	26742	9104.43	15250.2	14007.8	20283.9	32522.7	48100.5	57563.5	52414.8	45787.5	47379.2	47478.2	38728.4	20839.2	7036.6	18683.3	8008.02	11989	17975.3	20492.1	25478	20467.4	5793.62	6608.12	14890.7	20622.8	29534.7	37285.5	28047.4	19792	38130.9	60408.4	39355.7	43672.3	61026.6	37708.1	10690.3	20144.7	26091.4	17290.1	6719.85	25543.3	33290	49322.2	56643.8	31772.9
48233.4	11240.3	19013.4	28283.3	15103.2	11963.7	27105	34784.9	15805.8	9396.35	40046.2	58196.6	53760.6	41141.4	40342.2	45433.6	33945	9361.9	527.272	15954.2	20744.6	8905.4	15496.9	15230.8	19561.6	21452.4	16709.6	22038.3	33489.7	37452.7	45444.3	52718.5	31390.9	5241.09	14503.3	40557.8	41880.2	35613.7	39656.2	36036	27506.6	13154.2	15042.3	12239.6	5528.06	26195.3	29865.5	19476	42658.2	28435.3
56952.1	30447.2	9577.56	8791.64	14854.9	43609.8	66832.3	52034	20716.3	5087.91	22736.6	34622.1	33956	44545.6	67198.2	60550.1	35689.1	24287.2	16021	5134.38	20976.3	23238.8	7377.38	18505.3	36746.2	38438	38811.7	46709	51649.3	52882.1	45174.4	35231.9	20325.7	11593.3	13732	29924.8	40921.4	39121.9	26462	13974.8	17841.2	13344.7	4484.52	16453.8	15944.4	17685.5	23725.7	6063	29623.3	39315.7
29805.6	23516.5	11207.6	25010.9	7540.59	49932	80107	52429.1	14038.7	1313.25	27838.5	32641.4	20561.9	19008.2	47958.8	57336.8	38683.9	11108.4	30649.3	24873	34811.1	35327.6	19115	35993.5	54616.9	53348.9	55689	52288	56074.7	67589.3	54461.9	42563.7	35741.1	21019.6	10543	33034	44406.9	32997.3	14830.9	10576.7	16630.4	11626.9	6809.61	15467.5	28199.2	27631.4	4223.09	20188.4	30365	33277.8
14620.5	12088.2	19669.9	23091.7	16311.4	29190.1	59377.6	53340.5	32441.7	8896.25	29185.3	41247.5	29345.6	5739.78	20590.3	33166.7	22820.7	15340.2	42465.8	33484.1	36460	37724.3	18593.9	41786.8	61854.1	55412.3	55572.2	53349.2	61700.4	62283	53964.5	52444	44563	22988.2	13541.6	26579.1	30790.9	32513	27969.5	11467.2	20534.1	20878.4	9807.63	5453.87	21530.2	25941.3	7172.81	28185.7	44061.4	44936.1
24195.6	8743.39	20750.2	33824.3	25838.6	23448.8	46899.6	43818.3	31061.7	18168.2	18236.1	25307.7	24932	25417.4	12579.4	22047.3	19554	25722.8	54321.9	52047.3	28378.9	28694.2	14345.2	37577.4	43913.5	34160.1	49083.2	43854	48118.1	44983.9	49176.3	54974.6	39833.1	14883.5	20071.4	26021.3	28337.2	39788	41434.5	16419.9	13573.4	12213.2	9931.24	10464	22305.4	22622.1	9454.82	18989	28701.7	35812
17538.2	17166.1	3641.21	32803.6	34163.1	18170.5	26259.6	23660.3	17808.8	23386.4	34384.7	33563.1	20945.2	15077	10026.3	23573.2	25694.8	3010.53	23481.5	25950.3	16293.7	24362.3	5150.64	35337.8	41839.8	29057.4	38937.5	36464.8	40702.9	53334.2	52145.9	53309.9	37628.1	17235.8	34467.1	33397.7	23147.3	37037.2	47168.6	17483.4	27094.9	20611.2	11561.2	7743.29	12883.9	28272.9	16798.8	3150.3	12395.3	26922.1
17713.1	22892	11923.1	15826.3	35790.1	44383.8	41379	32370.7	14560.9	19346.5	51018.6	59653.3	39332.2	13580.1	20893.5	38736.9	27232.1	19628	17135.7	3681.66	1429.13	16940.5	28151.7	39091.1	39499.9	24915.6	13121.7	20239.2	29510.1	46578.2	41334.5	48914.4	70049.4	47303.2	25245.7	34653.2	36433.9	46959.5	40640.5	5661.8	33100.6	27463.5	8535.95	8001	10848	20657.8	18483	755.788	11110.2	32464.2
32481.9	32966.3	15152.7	20491	35455.4	39670.8	32051.4	14790.1	5474.55	32329.3	69941.8	68803.2	37117.3	23155.2	42232.1	47066.4	19919.9	17493.6	11741.5	2472.47	2939.43	28985.6	50238.5	48880	38502.2	13832.3	23047.8	15166.5	9915.65	10020	26257.9	51324.1	77968.8	56200.1	12250.8	19974	39472.4	48213	40641.7	26367.8	21024.7	9039.79	24916.4	38743.1	25405.3	16784.1	1909.07	28781.4	15899.7	26632.5
17157.1	11108.9	1684.86	29155.1	42654.3	23548.1	5479.06	3154.75	2104.31	22069.5	48365.8	52467.7	32291.9	22354.8	37559.3	44053.7	27311.1	23027.9	18146.9	12064.8	21399.6	36012.6	33440.6	39997.7	41923.9	20024.8	16262.1	25846	28735.3	17691	15465.5	51497.4	79880.9	67399.4	35446.1	18143.8	36586.3	53301.8	40757.5	32901.5	16130.6	21823.2	45904.6	60748.9	37782	1964.33	21836.1	47146.3	33539.7	5195.13
13243.8	16424	21444.1	31400.8	50292.9	33263.9	4790.39	23471.9	22494.9	19488.6	37608	59542.9	51767.2	34241.6	32493.3	30754	23296.8	21235	13036.5	10191.4	26661.4	32514.3	15600.3	6108.28	17059.6	30479.5	33959.9	31648.4	14947.4	6767.1	5123.79	37541.7	53366.1	46934.1	41701.7	36708.2	35558	38248.2	26337.4	29676.4	32467.1	44004.8	55940.9	50896.7	18267.3	25482.6	32175	36436.8	17012.4	31532.4
30344.2	31477.1	22743.1	18781.5	41072	32840.9	5621.77	11352.2	17001.5	26021.4	40856.1	54214.3	47357.2	30500.4	19337.1	15473.2	11551	31966.5	31906.1	15568	22896.4	16496.8	13523.5	29715.1	16301.2	10687.3	7437.91	26535.3	38813.6	24996.2	7887.89	23133.4	39364.7	51116.5	56916	59221.7	37778.9	4339.08	23220.7	38477.3	52043	41979.9	25892.4	18624.9	6290.4	21138.3	20060.4	18661.5	24929.4	42475.2
26289.6	36779	27408.8	15310.7	34808.8	33916.4	23423.9	15387.4	15306.3	21048	17859.9	24083.5	33064.3	31928.7	10407.4	29564.4	42152.5	39014.6	19318.1	12763.4	24639.8	14789.5	12474.1	28177.3	14667.9	18958.1	15300.3	28050.4	42384.4	18332	22620.8	16385.3	36253.8	40658.1	43903.2	58406	45703.3	19426.9	7331.71	35069.9	54843.5	37398	28525.5	22449.4	14956.4	17956.7	3740.39	6479.55	14428.5	22256.6
44695.1	53233	34932.2	12901.6	42412.5	44951.1	23223.2	5910.08	11040.8	25791.3	33593.1	17900.7	13314.7	26121.5	22582.1	39253	47866	38959.2	30600.9	14788.3	13723.3	21400.9	6982.47	7928.65	7640.65	6488.74	10664.2	13570.2	27521.9	5643.24	33319.6	36107.3	14327.2	20001.3	25907.9	50355.4	43281.1	33788.6	16178.1	12900.6	28300.2	32053.5	19404	7083.91	6300.15	14786.7	3394.51	17263.9	8739.55	15267.1
35916.1	49193	46641.1	16988.1	35728.2	39591.3	14682.2	7846.55	9303.13	35659.5	48051.4	29528.2	6356.36	10737.9	13666	17418.1	24193.6	40618.4	39379	11167	23667	29752.2	18172.6	7498.14	9166.54	13275.7	10047.9	10318.3	18257	24365.4	57264.8	75560.3	51768.2	16346.7	4743.16	17439.7	30311.8	42335.3	27797.4	7948.62	22562.2	22705	18098.5	10343.8	7133.42	12145.7	13616.6	23027	9241.85	16942.9
18397.9	38404.8	40743.8	6351.84	48452.7	59359.4	30018.1	11607	20308.3	11933.6	41169.3	35519.4	11764.3	7577.05	16719.7	15524.7	13469.9	40147.9	35300.8	2151.88	36024.1	39517.8	34791.5	37932	22068.7	15071.6	17401	22332	26854.8	19769.5	43850	64815.3	53219.1	25669.4	3257.39	9798.59	23333.8	29417.7	19352.3	9912.99	17875.8	14954.3	15986.5	18753.3	7499.84	14747.6	14787.7	5127.01	5558.42	16502.2
22105.5	42586.5	44659.3	15458.5	21121.7	31646.7	20850.9	21720.4	34190.8	21210.7	16109.1	13490.8	10032.9	14162	18927	29166	36785.4	44688.6	17187.9	27547.7	52428.1	47322.2	37497.1	45149.8	46231.3	30651.4	16634.9	23845.9	38921.8	36016.2	32402.3	46189.1	35129.3	12687.3	7230.59	17912.2	24411.5	14838.4	4851.26	8256.62	18603.6	19313.2	22855.4	31956.2	17869.3	41241.2	36424.6	15376.4	16678.1	39966.1
13966.1	39143.8	47263.6	26472.9	20554.1	29444.7	29005	18974.4	14544.1	16836.6	23273.5	16945.4	16351	12777.5	25712.1	37945	33556.6	22232.9	28311.6	39892.5	37159.1	29284.7	32158.4	45364.7	56356.2	39010.2	20839.8	30667.7	37538.7	29283.7	33919.5	34628.2	13917.3	20951	26061.3	28563.3	13662.1	12856.2	18152.6	32155.5	49169.3	46429.5	31101.5	15977.5	27951.1	33295.2	11779	15370.5	997.567	32381.9
16798	13406	25197.9	20857.8	24328.3	34609.7	29248	11222.6	10174.1	17888.8	13054.6	13289	16859.3	24809.4	38132	33584.1	7063.19	30016.7	47498.8	37882.8	22677.3	34272.9	53229.4	60995.3	66400.4	50459.3	14881.9	5659.15	16078.3	21941.3	8131.07	24744.3	18258.7	29073.5	36831.3	24891.4	18190.7	15604.2	46550.9	56149.1	46096.3	38762.6	33852.1	6316.3	36275.2	34069.4	11628.3	39227.1	17284.4	24778.5
32540.1	16627.6	12594.7	11756	1497.4	17058.1	11503.2	2617.51	11973.3	25792.5	22031.8	23517.6	12834.1	42396.8	47011	22637.3	30150.1	36750.9	31234.6	8525.84	16674.4	26088.4	51044	49055.5	43610.4	37606.9	35214.5	35284	23712.4	13120.7	8698.89	27379.3	22543	20730.9	37570.3	18540	24006.4	29752.7	68083	74142.5	40144.3	16473.6	18174.6	16748.7	35536.9	27256.5	12857.5	37792.4	29127.8	12782.8
26267.2	28800.2	21695.5	21495.7	27405.1	7759.87	13687.8	21508.3	6645.11	19462.6	22791	19010.2	17130.8	36986.4	41043	35250.7	34621.2	25453.2	12287.4	20023.1	29887.6	7239.47	32612.7	46981.7	39347.9	41064.1	53671.9	60604.1	42227.6	26428.5	14503	23102.7	25444.4	12755.2	39799.4	20337	21323.3	34553.6	50643.4	52143.1	33005.5	11498.1	16476.6	20859.6	34063.5	34184.1	17529.5	21309.3	33316.5	21582.4
32682.8	26888.6	10453.6	12684.7	31637.4	24493.4	29462.8	34343.7	8658.22	15444.6	17083.4	27269.8	20359	20692.4	24764.1	24977.1	26940.6	22368.3	14853.5	16218.4	16712.9	15445.8	29281.9	36107.8	30928.8	32351.3	40588.7	51308.4	44981.9	29544.9	48349.6	52806.6	32082.9	2649.56	29721.1	30737.9	3006.4	20920.5	18985.3	21451.2	40342.3	25059	9828.48	15184.3	41711.3	43033.6	24120.1	22816.7	13689.4	32813.3
36885.1	30623.9	17570.3	2458.69	39055.5	56733.8	36775.6	9787.77	5617.28	7538.37	8151.57	16310.6	14566.9	6564.56	4580.14	8171.35	21012.3	26855.2	15638.7	10312.1	20352.5	24355.8	33789	29698	16570	24031.9	40595.5	32006.1	28409.9	19403.7	40323.6	54131.7	41307.1	16458.3	16791.3	33261.8	17066.3	22576.3	21859.7	32023.7	46947.5	40744.2	34208.6	30603.3	46156.5	39288.5	27472.6	17597.4	14520.7	41312
33764.7	37986.4	35481.9	10588.5	71001.9	89199.3	46888.2	15316.6	20114.8	31338.8	5943.71	32471.6	19666	24973.7	29531	4684.98	24075.1	23780.4	12961.1	37105.6	39080.5	15147.4	32983	40670.8	29905	27902.3	21125.3	18499.6	28106.8	14782.1	13284.6	23005.5	20716.5	13323.4	17962.4	34714	24684.1	6631.64	18309	13049.7	32187.4	60734.3	50115.8	36017	36511.5	27743.7	17957	15832.4	12961.1	36215.9
27807.7	18423.3	10574.3	32562.1	78030	78225.8	31544	4324.74	27748.5	41528.4	6888.67	34563.1	21067.1	26963.8	30500.1	26533.4	29355.7	21204.3	24779.1	49459.5	53182.7	27394	29784.7	40272.4	19012.4	9908.24	25994.1	26040.1	25616.4	18532.8	7323.96	19973.2	10118.1	12509.8	32809.8	52273.6	44005.5	10995.6	33586.2	26330.9	16039.6	49082.2	43955.9	30860.2	37202	27023.7	6899.65	13843.4	9843.71	24472.2
19602.5	6767.26	25995.1	36613.9	63603.3	58248.5	16898.6	39072.7	29632.7	17424.7	8814.52	22058	23274.5	36031.2	25603.1	17053.5	7858.33	25685.2	43761.4	50443.6	59853.5	49762.1	27088.1	20182.1	10201.6	40918.6	45207.3	29174.9	19735	27684.5	4709.6	25872.9	15978.5	24844.3	37344.6	35480.2	31045.1	24271.7	30589.1	26644.2	5249.12	35796.2	41084.9	21281.2	39770.6	40006.6	14778.1	11437.8	15837.9	20810.6
34913.2	14805.1	18003.7	17452.9	40981.1	47130	42411.2	48734.8	25301.7	20641.3	22554.9	5198.01	19831	35673	25917.2	12128.9	22364.7	43947.9	44761.4	48084.6	64512	49126.7	16678.1	8890.36	31174	41230	29335.1	14841.9	20327	44310.9	31671.2	10841.7	6085.29	28026.5	33796.4	15371.9	2098.42	3971.2	17669.3	28487.2	21174.3	27735.6	22251.7	17360.9	35396.5	34333.2	18947.6	18018.2	23222.9	23778.9
29369.2	18919.7	6812.43	4911.64	20909.6	32443.8	25176.8	24740.6	26516.2	32373.1	29872	29007.7	21119.2	21252.2	19578.2	9229.81	15526	31809.3	23961.6	41928.6	54160.7	31094	15736.4	29695.1	45675.7	34604.6	17451.1	14239.9	13653.9	30641	22577.1	14725.4	16532.5	11894.9	13485.8	10361.8	24473.2	10947.7	31260.5	54514.3	34718.9	21441.6	25260.6	35466	49508.5	53310.1	46846.1	40238.4	38864.4	41247.1
39009.3	32591.4	7658.85	7772.97	28688.1	54011.8	44383.8	16298.1	8805.2	17283.8	18807.4	15585.7	15160.3	6791.42	14496.2	17513.5	4467.27	26592.1	25111.2	54746.3	69312.5	40615.9	23078.5	37371.4	50750.6	31137.8	10894.1	8759.59	13502.9	28050.9	42103.1	41201.9	21940.6	5410.4	7194.19	10590.5	19957.2	16563.9	21441	58790.8	52224.5	26598.5	20065.5	29193.3	43743.4	52709.5	46494.8	36911.7	33620.5	42225
27878.5	12441.9	10402.9	15318.2	36217.7	41271.8	23109	11339.4	15563.4	11716.5	11690.8	9955.9	16997.8	22450.1	21820.9	13579.2	9726.6	21462.2	25678.4	52858.1	50516.2	18609.6	10577.1	25384.7	36649.3	16351.5	27692.8	16194.9	8739.43	16327.4	24244.1	20196.6	4719.47	15181.5	28773.5	36372.8	25872.4	1565.74	27205	46622.4	38004	13367	13900.6	23464.8	28648.5	32810.5	39665.6	37243	26812	44840.4
28237.3	14786.2	8163.7	17920.8	27607.8	27485	22858.8	7000.11	11056	22686.1	30930	26240.8	14557.4	27568.8	24749.9	11454.4	8593.86	18683.7	39882.2	45457.1	20956.9	7720.13	11338.3	48394.1	53807.9	13897.6	26552.4	13666.7	28409.5	30743.1	23648.7	22237.7	11192	21109.6	27515.3	33818.5	37273.2	18610.6	34405.8	35023.2	15819.6	13259.6	28025.5	25738.7	7204	6576.64	19268.6	30468	22444	23308.6
33768.4	19936	23210.5	29886.2	18250	25337	31134.5	23816.8	31803.4	28307.6	12341.3	5078.71	4903.63	8647.48	7086.18	6917.41	17090.2	38638.4	50333.2	27562.2	12006.8	23525.7	37458.1	57461.7	47603	12706.6	24804.9	17772.5	18553.5	19271	31701.1	27790	3953.89	30166.5	46044.6	35422.3	32570.6	17338.4	32486.7	34289	10789.6	6631.22	6776.15	14997.8	19161.5	10206.8	14015.9	24289.5	21857.8	4094.31
31990.9	21637.5	11240.3	41278.1	38726.2	18472.4	30379.2	24355.6	30567.7	29624.7	11475.2	17625.5	16058.1	22129.2	12985.9	9612.22	16698.8	17938.8	26122.1	7868.98	29324.2	23469.2	26376.6	53208.2	48805.4	8495.57	27331.1	33180.3	30104.4	40102.7	40662.4	17640.4	14938.2	41551.4	52555.3	39519.8	33233.7	17168.1	22839.6	28501.9	14561.2	12044	18843.9	22927.1	13607	10014.7	27314.7	22891.8	24354	22016.3
33069.5	35076.7	7239.39	46650.7	50980.9	5381.34	44978	49263.1	31660.4	26505.4	11150.9	8443.6	1435.26	21545.5	20154.5	21655.7	32413.3	11133.2	23551.7	6908.69	28487.9	26650.2	7503.97	28898.1	36303	6275.02	44357.5	55241.3	40960.2	36874.6	35914.7	25926.1	12527.3	37063.7	47369	34400.8	25250	21178.5	16550.5	44960.9	47199.6	26933.5	21785.6	9956.02	14246.9	38027.6	45022.6	29310.3	21997.5	14306
34226.3	22023.5	23019.1	43324.3	25201.9	26614.3	67466.8	65864	37086.7	14206	16018.6	16800.2	8885.97	28010.8	24682.6	40843.7	44375.5	19955.6	34625.9	21722.9	34001	21311.6	15483.7	9537.48	36128.9	21710.8	29284.1	45027.9	36214.5	26840.5	22454.3	35216.6	34051.5	22232.2	35027.9	33359.7	14734.8	21999.6	26646	31861.6	44842.8	38073.8	27399.6	19613.7	19084.6	42086.9	39435.4	20611.3	9739.81	10327.2
61508.1	35806.1	30973.8	49166.5	18583.4	26305.9	60252.7	71012.9	41390.1	13683.4	35765.9	27982	17123	27072.2	12558.6	35875	39829.8	19068.9	25947.2	37612.3	36295.6	11146.2	2678.39	12847.8	33019.3	37599.6	41356.8	32441.2	14011.8	9553.61	7612.01	25481.2	35259.1	32649.3	34927.6	27238.4	4861.99	35186.2	27942	15986.4	48115.2	47862.2	39597.9	19253.8	16364.1	26825.7	14002.1	8082.95	13638.5	6305.99
52811.3	30978.5	23166.4	36231.5	30350.7	35238	49471.4	58758.9	38982.5	22110.2	38991	36795.4	23596.2	10057	2578.76	6596.69	15293.8	9572.21	8552.53	22795.7	13988.5	4603.36	11523.9	20911.9	28794.4	26836.4	22156.5	30473.1	34822.2	17529.5	9900.7	5387.31	19913.4	24080.4	28684.8	27179.5	18499.1	29005.3	19929.7	15868	42706.8	34569.5	18196.1	20702.4	24576.5	46869.9	40868	31132.8	29169.8	14757
40778.2	22622.8	8027.24	30077.5	30678.2	23656.1	19668.8	26487	27375.6	33027.7	39450.7	39109.9	30893.7	18189.8	5527.47	8558.7	15148.5	13407	11926.7	19450.5	13561.4	4509.21	13312.8	17775.6	39793.2	48644.7	28802.3	9345.79	27555.7	19110.4	2595.38	8108.62	18982.1	15077.4	8866.49	15992.2	8342.4	13471.6	13940.5	10071.6	23177.4	11578.3	37191.5	43686.3	32314.8	54166.8	58210.2	40492.6	34708.1	13196.5
46019.8	37109.2	23883.6	13042.2	14395.2	13632.9	9288.38	18563.4	8322.5	26774.8	27018.1	1474.35	15520.8	15185.7	10732.3	16039.5	21460.6	17870.5	9528.98	10365.3	12345.4	11521.2	10411.9	10198.7	20352.8	30383.9	29712.9	14897.8	15791.7	14274.9	13014.9	25788.3	22054.1	20904.5	32871.5	18902.6	8992.81	15192.8	5120.05	12833	21366.6	41023.1	50364.3	31917.7	30429	45337	42414.3	36183.3	28206.7	18411.4
29215.2	17288.7	18785.4	26100.8	40202.6	36736.2	17398	27116.4	30928.4	28803.6	35340.4	28291	32922.3	34882.3	31168.5	33889.5	34259.5	20853.4	14100.2	19243.5	12787.3	15914.9	29368.9	24540.3	12103.2	12695.2	29434.5	12375.2	24307.9	37983.1	27165.8	37054.5	33459.4	11114.6	33324.9	21993.6	2367.79	8948.61	18910.5	11212	20107.6	37997.6	40480.6	43528.3	39114.4	37794.5	26880.7	9673.93	11287.9	11830.6
28547.1	17619.8	7520.72	9279.19	16115.8	24877	28370.4	25160.6	19187.9	25265.2	28473.4	23519	32021.7	53205.8	56478.8	35406.3	25415.7	28461.2	26510.3	37709.4	36646.3	36426.8	38733.6	25123.8	6481.95	20882.4	31463.8	25937.7	27340.3	24748.4	10908.1	26272.3	33215.7	2139.11	24086.9	15077.9	9884.92	18370.3	30531.7	9229.37	30026.9	41906.5	41284.1	38449.1	24634.6	39977.6	24045.9	8858.95	12035.1	8800.19
28934.5	28003.2	14623.5	1943.72	4764.25	12360.9	14302.8	3604.08	15178.5	22930	20246.6	17120.3	51806.1	74416.5	65957.6	27551.1	23095.7	29198.5	21689.9	38858.6	37730.3	25784.6	24108	24449.8	29491	26954.3	38768	48960.9	32530.8	19002.8	16830.1	23433.5	38232	11941.9	15600.9	8541.67	17884.5	10550.7	30225.9	20978.2	30307.6	38135.9	42777.9	50020.5	37303.9	26580.7	14256.5	12170.8	11534.5	15393.1
11690.5	8381.27	3849.81	8107.61	18032.6	18027.7	12568.4	21086.1	33736.5	41363.6	31640	19650	49166.7	65760.5	66513.4	36676.9	20380.1	26293.3	33086.9	34899	16906.3	4518.18	22155.4	40513.7	36317.7	27867.7	48930.3	59444.2	48633.9	34864.9	12848.2	27677.2	50119.5	39807.8	26439.3	28251.5	29371.9	19350.3	23918.3	24464.8	21622.3	27407.1	43127.1	52727	42047.2	24912.4	9963.34	9103.96	21787.3	32206.4
21799	41264.3	30263.3	12192.6	17476.3	25623.1	32037.7	44037.1	37145.6	25757.1	16046.5	28547.5	55527.5	59826.6	53753.9	25419.7	4897.23	18536.9	41598.3	32186.9	3481.53	20581.5	39126.2	46469	29156.3	18647.8	25538.3	39073.6	51691.5	39758.5	15815.2	20362.8	37684.1	41284.2	30386	22675	17378.4	22031.5	19890.4	11657	8746.99	19924.2	26269.8	22536.6	19322.3	37568	20407.5	11785.3	18848.5	23322.4
15869.3	52257.7	54940	33052.3	10742	30142.3	9266.24	21762.7	10322.1	18383.4	10292.1	35177.9	50442.4	35975.6	33936	30982.4	24657.8	17488.4	38694.9	37727.8	29737	52141.8	68713.4	47445.3	11180.8	23666.3	20585.1	6230.18	23441.6	21815.5	6631.65	29558.4	25821.4	6229.56	28681.8	13257.7	25397.6	41483.2	35977.1	23245.9	20869.1	30489.1	23378.2	18471.6	20590.3	39099.3	10201.8	34982.2	35177.2	19334.4
11789.3	15874	23215.8	27394	16606.5	43698.6	29600.1	15838	31062.1	19736.9	6202.9	13168.3	26374.8	31000.2	30645.7	19212	22448.5	38353.4	48958.4	32517	24661.6	42978.1	49109.4	28742.6	8940.44	27736.9	23329.1	33673.9	24720.3	8365.97	32389.3	39652.3	27189.6	6909.49	29258.9	15985.7	57973	65928	45643.5	27571.1	32950.3	32576.4	17829.5	28253.2	11960	21326.3	13321.2	35011.1	40878.5	28716.5
4666.36	12993.8	22404.5	15411.6	25198.9	48493.4	36166	15966.1	27864.7	9790.89	14008.8	10047.1	27494.5	46755.5	34692.6	14363.8	11527.3	34149.5	41741.9	12956.3	14975.3	25447.4	18335.6	1616.68	10644.5	16320.2	22691	26349.2	6958.52	27571.6	45644.9	43343.4	33010.4	16025.4	7308.79	5743.41	51356.1	69525.6	47861.1	30447.5	31961.6	32089.6	31697.2	22863.7	9771.81	33356.8	16616.8	22210	39230.9	36207.4
38881.9	19207.5	30893.3	21816.5	29904.8	46930.4	26290.7	15104.4	7815.02	29623.7	41071.9	17766.1	17818.9	41340.3	45657.3	36339.5	25729.2	23653.9	43940.1	37231.4	12760.7	10687.8	14974.4	5019.66	1914.53	13875.8	23814.5	20289.3	9731.77	15436.6	23770.8	40389.7	40311	19888.3	20504.8	23907.9	52095.7	72180.9	60549.3	40770.8	33317.2	33454	41328.4	32742	15151.5	19645.5	5373.79	23038.3	36549	55878
66365.5	44826.1	31945	36122.6	46910.1	42560.7	18144	15305.5	29221.6	39761.2	34389.9	21553.2	20934.4	25587.8	36342.9	36457.2	37893.4	37326.3	45777.2	36954.5	28229.7	15534.2	8867.95	21568.8	25834	29228.1	43716.8	35121.2	21828.9	27858.5	21880.2	17308.4	49313.8	32459	14262.9	26794.5	51544	62253.7	37891.3	17599.7	19734.4	33089.7	48037	45666.1	32059	16652.8	7402.69	17572.8	18093.5	39507.1
74283	65463.5	53370.7	56271.4	48353.9	32364.6	14497.6	15525.7	32760.9	39283.1	30783.4	8678.2	16740.5	39268.3	38699.7	19911.4	33268.2	26671.1	22493.7	28102.3	36331.9	25007.7	18685.6	20372.6	8810.69	34750.8	34447.3	8696.36	12967.6	27171.9	37466.6	5048.13	37892	33246.5	2621.9	29457.7	51166.4	52027.1	29243.6	12078.4	13773.4	30579.1	49285.3	46882.8	31391.6	16252.9	6189.63	4395.02	12310.3	16775.3
74023	79377.2	61645.4	41635.1	26977.2	8877.67	19414.2	35925.6	37480.1	47444.4	54975	33157.9	25620	56509.6	54566.7	17317.2	3848.89	6224.92	17505.7	27934.4	20361.7	13155.1	10143.8	25327.1	3587.06	38359.1	29084	20714.9	39645.4	27452	33519.8	19685.5	33219.5	51145.5	39394.1	28840.8	29059.7	43633.8	47020.9	19878.4	1518.44	17267.5	28560.1	23678.5	20891	11087.6	18284.9	11989.2	9025.85	7622.03
65518.5	57965.9	27827.2	15800.3	20718.5	14254.7	11658.3	33044.3	26402.1	42208.4	55073.8	29298.3	18861.9	58447.3	58179	40935.8	33338.6	25192.6	28941.6	11839.7	30345.1	23152.1	22936.6	35729.6	13403.8	17607.1	9141.9	22790.5	41638.5	15590.5	31453	36124.9	18548.1	55255.8	72483.2	68903.1	26035.4	42758.1	61487.9	29618.9	11725.7	16600.8	36297.2	23905.7	12721.2	5952.67	8775.51	9847.31	18448.2	14836.3
52941.4	50582.9	32599.7	20783.3	19993.7	16184	15238.6	14673.6	18418.1	35562	40637.4	23720.1	13402.1	39615.9	39309	45632.9	49546.3	38235.9	37485.3	40879.5	49216.9	43092.3	32686.4	32980.2	33596.7	32290.3	22157.6	8818.77	22703	20722.4	43620.6	30427.8	39492.4	57152.7	56916.8	57964	24738.7	32023.4	45452.7	24085.2	19302.8	23148	43414.5	22623.1	11716.3	7931.49	14821.9	18102.1	2515.86	7953.89
31864.1	35210.7	37476.1	29778.1	10616.2	29126.7	20749.6	8417.63	16743.5	15674.9	17884.5	16233.8	4191.4	26169.1	25404.2	35825	46180.4	38884.4	32631.8	32732.6	40444.9	46762.3	42099.3	34376	35130.3	30172.6	14574.4	15292	10217.2	13203.9	21606.8	19221.1	49696.6	34057	22600	36810.2	8470.19	29634.3	39642.5	37290.5	27713.4	15795.1	21447.9	11020.7	8908.6	16774.9	44722.4	42160.9	15786.5	25516.1
9038.88	11013.9	34195.4	46674.2	26031.3	11705.2	12925.3	15831	15706.8	16527.9	7744.41	17798.2	17272.9	3030.53	18381.8	35437.1	41107.9	32605.3	19459.6	14435.9	40260.9	52791.1	38239.8	24553.4	19962	19533.2	6719.48	15259.8	24550.3	34236.9	34839.3	10455.8	32106.5	14041.9	19965.3	13129.2	16689.1	22342	20598.6	34150.3	34448.2	27426.2	25908.8	23937	15351.5	24445.6	39210.4	25052.3	19968.3	23891.7
13710.2	9992.53	16568.3	32856.7	13852.8	17356.7	25192.8	17113.2	19448.5	27844.4	9904.44	25141.7	42728.5	35830.8	26371.6	28349.1	22012	18516.6	36510.5	27902.1	13608.3	37209.6	25680.4	11290.6	9994.84	14493.2	15605.7	15729	18450.7	41303.2	45040.5	11276.6	25394.7	26279.1	11550.8	3585.55	26980.4	22525.5	11972.7	30992.1	20534.7	20898.9	33991.6	18818.2	5810.9	11184.6	34932.1	21054	37860.9	37620.5
30155.9	39036.1	25895.1	10200.9	13056.1	29881.8	21705.2	18292	17988.9	11273.1	5704.7	32368.2	49511.8	30815.5	25062.5	23152.6	6987.09	5493.91	28131.3	31420.9	12690.4	23616.4	17121.2	5711.82	18225.3	17477.3	21482.1	27658.6	25008	48305.9	41276.9	7778.75	25407.4	20284.9	15374.4	5272.6	34659.1	33219	2317.68	20925.4	16255.4	39489.7	46704.2	21683.4	12612.3	9459.12	22650.8	19160.6	29731	29669.2
15021.3	18970.7	8642.45	7133.28	8031.3	20629.2	22225.2	15048.2	27619.4	31863.3	23758.7	21400.2	15556.9	28704.3	32856.7	30314.2	43019.1	33627.2	16896	16305.5	4584.32	15278.9	21665.8	11494.5	11350.2	18109.2	25145.5	23607.8	32555.1	53613.4	33639.3	17374.9	30910.1	36272.9	23971.5	8060.53	27895.5	26589	16669.6	15209.6	30641.3	47447.8	45498.8	22746.5	44311	38922.9	11132.6	16372.7	37710.7	32055.7
11728.4	13613.7	7448.36	18945.6	29064.3	25678.7	27256	21960	27093.6	29925.2	24398.2	20970.1	17133.5	19409.2	12538.7	27552.2	42579.1	40490.7	30543.6	14989.7	9991.24	22971.6	29354.5	17352.4	7196.2	29852.3	34198.9	17830.8	34742.2	42304.1	21819.3	24177.1	43284.1	37565.3	23074.6	9867.19	15083.2	29192	22667.7	14908.3	27101.6	35731.1	28165.3	27436.3	44559.2	33244.6	18776	7818.55	24307.9	12055.2
25240.5	34352.9	29795.5	3202.47	22131.2	22041.1	6207.96	19391.8	34740.3	27091.9	8679.36	26700.6	34244.8	16856.1	2865.76	4882.89	15182.7	33596.4	29618.9	18034.8	23876.8	22733.6	33683.9	30059.7	12224.6	38402	47550.1	21791.4	27166.8	29396.7	21534.2	38354	59234.7	53088.4	22726.8	12200.8	19879.8	27883.8	21073.5	26013	44450.9	24636.9	9526.83	9661.32	15796.9	25065.7	18278	9045.99	30901.3	21025.3
41003	30901.4	28042.3	30514.5	27496.2	22275.5	9808.98	25596.8	35843.3	27235.4	12322.1	25860.1	32127.8	17171	3188.89	12092.6	17971.5	27463.5	28006.5	29820.5	25925.7	5665.42	26931.9	24870.8	11419.6	40738.1	45445.3	28228.2	12991.9	15143.8	27464.2	44234	57729.1	53731.8	37567	29105.9	23961.2	10373.7	14755.6	34186.6	41741	26296.4	17244.8	11869.8	20625.8	20929.3	18839.6	10001.1	18815.6	30178.5
33546.6	19717.5	19164.8	33023.1	42141.1	29111.2	15685.2	35950.9	36322	18071	39787.4	39848.7	18899.9	9811.89	14979.6	16820.4	11557.6	15566.8	31096.6	39064.8	42524.6	28318.1	21319.4	9182.41	29159.5	35029.8	14821.4	13068.5	17849.3	30725.3	55659.1	56224.5	48509.6	34828.6	17606.8	20526.2	26560.2	12972.1	25976.8	41314.5	29689.7	4433.73	17625	3647.62	22235.3	29141.3	33275.7	30239	30229.6	28385.2
23104.9	22911.8	32325.2	40626.6	53316.4	42930.2	26277.4	40888.9	37894.6	19696.6	55774.6	48381.4	19550.6	5584.44	26266.4	34390.8	33433.7	29912.4	8917.19	34876.1	59886.9	46174.9	17298.8	30577.6	49754.9	38644.4	8033.02	8328.25	9437.09	35797.2	68191.1	69252.6	40846.6	31238.7	25901.1	13311.9	11520.9	17872.8	20025.3	23570.5	34852.5	31273	22833.8	3581.4	15899.8	37476	52496.7	30221.6	16295.5	23601.7
18349.7	29011.1	48200.8	50911	55726.7	57132.3	33783.5	47128.3	55936.4	13980	33030.7	35755.6	9772.06	17829.7	11384.6	11850.9	28722.6	26315.4	5487.61	30099	48112.3	48010.7	34744.7	24600.3	39475	30469.4	22941.7	18395.6	17628.5	50553.3	71893.9	61984.7	22649	19509.3	36958	18325.3	17086.7	18045.2	10674	10546.1	24899.5	28534.8	11400.4	4479.94	26907	62824.6	61687.4	26042.7	23021	10659.5
11647.2	24109.2	35993.4	23213.7	36963.5	49445.4	29124.3	48520.9	57099.9	25430.5	27314.8	35882.9	2249.36	38031	40171.8	41618.2	41858.4	14280.9	13106.3	11468.5	41638.9	53996.3	32483.7	18869.5	31190.9	28144.1	34859.9	32426.9	9667.61	55378.2	60451.7	24131.3	29780.3	23991.8	16804.7	26430.8	22308	34353.8	27086.3	8030.32	23329.5	29502.7	7731.4	14460.8	41094.3	78693.2	63398.2	1603.83	38635.3	17296.7
27809	40203	56930.8	48309.9	8057.17	21895.9	15225	20976.7	33439.2	26063.2	37337.8	34984.9	3980.16	41554.5	46080.6	31170.2	17446.2	4374.9	5982.59	15902	28047.4	28419.7	20541.8	22490.1	31286.9	37383.3	53444	56398.7	11895.3	43835	48955.8	11894.8	35361.1	21343.5	14875.6	22202.2	18086.6	33872	33987.3	18645.6	11991.2	18743.2	10869.2	16913.6	31902.7	64086.5	61369.6	27115.9	20429.5	6928.96
35221.9	41162.2	70637.4	75010.3	38071.8	15919	9541.12	8191.28	12251.2	13127.4	23610.5	25323.9	15237.9	29919	30083.2	20588.3	10930.6	6902.8	13902.1	22983.3	30344.6	23689.5	18387.4	17639.9	14015.8	19068.9	46825.5	57511.1	27346.9	20740.3	38629.4	15965.7	25429.5	10295.2	25560.8	23892.9	24936	51064.2	44759.5	17861	45817.2	42071.5	19205.3	13277.1	29174.3	42801.8	31322.8	8293.73	13637.7	10696.8
59809.1	61231.1	59919.3	58603.7	32188	24877.5	20563	17414.8	16036.5	16751.2	8151.16	6577.91	3038.38	5266.3	7549.18	16817.6	24310.9	12001.1	17017.8	33400.2	54831.9	51729.3	32927.1	27085.6	27349.9	12564.1	16100	33454.8	23394.8	12705.2	23575.9	8715.71	25035.8	28354.7	22206.9	17795	22561.8	42859.7	43420.6	10972	36473.3	30227.2	8166.89	9462.29	18738.7	14522.2	12475.5	24530.4	23904.9	18988.6
59723.7	65203.3	72661.9	68341.9	51521.6	37227.4	40851.4	37167.1	27321.8	26708.8	15613.5	23996.5	23467.7	16506.9	16145.2	19260	20390.9	6433.65	17254.9	25463.7	44043.9	42407.1	26970	14813.5	12073.5	17805.2	12402.9	13473.2	28876.4	19044.6	5659.02	15049.6	33123.3	32790.4	16162.7	9971.68	24478.5	44830	43319.7	11950.8	25125.8	35565.9	23997.2	20052.6	30029.7	18439.8	9035.93	16972.8	16652.1	17242.2
39210.1	43119.2	55267.6	51203.1	42909.9	53419.8	57491.9	44864.3	25544.6	14516.5	12791.2	22681.3	20947.1	23607.3	29560.1	32634.1	26035.8	3166.77	10222.8	2984.72	17214.8	14528.8	8843.77	13750.9	15956.6	14397.5	9501.49	13239	19688.1	13185.7	8186.15	16470.9	33437.9	28438.9	17507.7	11312.9	26465.9	29167.4	19848.5	18101.3	46489	52914	35868.8	26061.9	27964.4	24671.4	12810.6	13166.1	45630	44478
30854	29775.9	45861.4	48917.7	44800.3	42507.6	38583.2	32739	13050.8	8026.94	12599.2	10449.5	6018.73	11514.9	19087.8	11715.2	12094.8	25787.8	18904.6	5888.34	17559.2	21062.2	28358.2	29762.5	23782.8	5159.61	9142.13	12401.5	10908.5	9637.02	9416.81	14955.8	18530.4	9166.12	17041.1	33132.5	37493.7	21111.4	8237.21	16731.4	38093.7	47335.7	31386.8	21426.3	18676.8	5843.52	24641.7	38222.2	44672.8	29919.7
21320.3	19987	46749.8	47889.3	31841	25567.8	32930	29977.7	11866.5	23765.6	18707.9	9577.49	19893.3	32638.7	41481.5	41065.5	42856.4	27128.7	10031.5	12571	20988.1	30229.7	34803.9	21037.5	11452.2	22959.2	9886.73	18924.5	14119.2	22945.1	31494.2	21534.8	28794.3	26283.6	1723.66	30299.9	36985.1	19956.4	15833	17081.2	31924.1	43862.4	31669	15388.8	38804.1	20797.9	23350.1	45362.3	41926.1	25510.2
31958.4	9224.35	25631.5	26781.1	18673.5	22370.2	46499.5	45228.1	19244.9	22086.6	19553.6	15244.1	19252.4	33571	54328.8	58309.2	48333.4	41056.4	39194.4	29290.2	26492.8	44148	45468.7	12317.9	38944.5	49764.1	4572.34	33881.7	24654.9	21315.9	19426.4	11194.5	12699.2	32026.9	32925.2	13502.2	37051.6	27288.3	10417	27993.4	38436.3	38921	22501.1	13706.6	44101.7	31756.8	24444	29713	22836.3	26824.4
18399.5	15256.8	26752.4	12896.3	29265.9	20029.7	43512.9	49074.5	29297.7	25252	30071.5	26758.9	3922.84	33514.6	58212.7	54687.8	39611.2	37740.7	48401	34584.2	32304.5	46221.6	54350.8	45388	39706.3	42024.5	12879.8	22871.5	32561.5	25762	7647.01	24571.5	25788.8	38858.4	53094.6	22891	27881.4	34203.4	3744.09	32803.3	52173.6	56731.4	32791	13310.3	31587.6	11483.7	30674.7	41235.8	13329.6	36865.8
17230	24832.7	14007.6	20320.5	27095.2	6805	41672.2	57923.1	48384.4	29595.6	28273.5	31406.8	10277.5	27941.2	40897.1	23501.6	16305.6	11971.3	23825.9	29884.5	39170.1	47673.2	56224.4	40627.1	17275.1	33097	18523.7	8800.84	14703.8	9642.53	24205.4	39535	22249.4	46238.8	60589.6	23075.3	20795.3	22331	11325.2	29524.4	42199.4	47236.4	37437.3	21956.3	10067	10071.6	12595.2	21356.8	38753.9	49583.5
17550.7	30931.6	20082.5	8694.24	14298.2	9698.12	38792	56705	51359.2	30508.8	28913.2	36351.8	13795.8	30266	34238.6	8675.21	20127.3	18913.6	8643.88	23060.4	40219	44531.4	44816.3	31215.2	3826.35	24831.8	14086.5	26332.2	32666.3	23062.9	38846	53176.7	35705.6	34650.1	40828.1	11175.7	27853.6	26114.4	24771.2	32181.5	25336.9	30452	37560.2	32948.7	11099.2	9919.16	27322.9	40155	47807.1	34985.5
26691.5	37317	21085.3	19628.5	32216.7	5394.61	27233.4	40620	34474.7	21110.8	13671.4	6050.46	16174	26624.4	25847	23650.4	39232.8	38081.4	31106.7	27622.5	33292.8	52572.3	62069.5	45273.7	26423.5	12159.8	21886.6	44301.6	43201.3	48266.1	48123.7	35916.3	26924.7	16634.2	8083.53	11604	29537.4	35834.4	30455.9	24273.9	14831.8	42184.8	53851.8	30743	5599.42	13568.6	35838.1	42286.5	46960.9	29789.5
12495.5	16094.4	19853.5	29757.4	25405.5	21434.6	12238.1	32519.9	39402	18817.7	5822.22	11480.7	19472.4	41129.7	48067.1	32675.1	26664	36301.5	37261	38169.8	28023.1	28059.8	35834.1	33040.3	32048.5	30368.2	49383.4	58227.1	60487.4	55940.3	31692.2	22689.1	21132.8	16089.7	15547.7	32639.6	44788.2	53282.5	38540.7	10723	18127.6	35708.6	42735.7	20342.5	15172.7	15938.6	10485.9	19854	26668.3	11484
5886.82	4022.36	8655.9	5459.85	16158.3	24248	12263.1	19296.7	25194	18520.1	19928.4	14531.6	21077.5	32632.2	44512.8	39899.5	11821.3	18893.2	42888.6	54008.7	34874.2	22363.9	18941.9	26502.8	28795.5	23115.1	32287	41219.5	43333.8	38629.7	18533.3	22079.8	19746.6	12292.2	38902.3	54675.2	41920.5	27660.4	17173.5	12377.4	16256.9	24850.8	25963.5	19457.8	9428.24	18211.4	11618.6	13046.8	20282.3	15597.3
22288.6	44697.8	34264.2	12649.2	17968.1	20060.8	19190.6	16523.1	9126.02	15896.5	24361.7	5546.5	11381.6	26961.9	54726	48137.3	17867.9	7441.05	29626.6	52443	40415.9	19355.8	20411.5	32707.7	41839.7	37987	34910.4	27203.3	29015.7	32338.3	35880.4	38323.3	27337.2	22356.2	38566	39894.5	20414.5	26590	36777.6	31799.2	20251	20584.2	32034.9	23824.8	21514.8	17998.4	8600.27	14677.3	12149	15021
27775.5	30944.7	18763.5	11158.2	30398	37121.8	28685.4	34375.2	26388.2	6066.04	8700.66	9740.59	12973.8	43632.7	61032.1	46801.9	22693.5	5011.89	25357.9	42008	19751.6	8511.83	13136.5	12121.3	27984.7	42240.9	46463.7	25254.4	32356.5	32876.6	37053.9	33610.2	27992.4	25332.2	30948.5	33998.6	32970.4	49785.4	55861.6	39559.5	22474.3	2754.19	13170.8	13387.5	4189.33	21229.4	23138	10218	4823.91	12844.2
20853.8	29815	29364.6	14395.8	31764	27439.3	25163.7	47253.9	28251.5	8717.31	15453.4	18271.8	8525.9	42372.4	56110.4	59161.8	41893.5	8666.2	28939.5	45865.7	24692.8	17609.6	20516.3	29183.6	24459.8	18214.1	32536.9	14961.6	27476.7	27581.6	6746.2	25187.8	26227.9	11230.7	8734.2	41912.3	55860.4	53640.2	57066.6	49837.6	43265.8	20476.2	8736.78	12452.5	29395.2	29849.4	11283.4	17385.4	10282.2	27543.5
22358.4	37133.3	42599.2	13325.8	19559.7	12078.2	30386.6	51109.2	34162.3	32639.7	55068.9	54000.9	20619.4	26091.1	56258.6	85060.5	73883.6	31213.4	19525.1	36069.4	32566.1	12096.7	19997.5	36601.3	40319	30191	19392.8	8554.59	10662.8	16741.6	6430.09	19820	13848.7	11822.9	18852.7	15664.8	32425.6	58259.1	66013.1	53442.2	34102.6	17390.5	7014.51	29356.5	29221.9	4208.25	17972.4	20842.6	22645.9	25370.3
19963.2	19190	9880.27	10981	19928.5	17110.6	4472.31	13301.8	20551.5	45407.8	79937.6	71422.8	22684.6	29091.4	58975.3	80114.2	72960.9	40397.3	17684.9	22984.2	26960.6	23844.5	23479.7	21817.5	16551.6	20915.8	11226.2	14444.7	12489.1	6623.26	16427.8	11753.5	14649.6	13426.1	5093.22	18710.8	24667.7	33329.9	41580.5	35501.8	25930.8	21057.1	7794.29	17838.5	32885.3	27216.3	50179.6	43750	20616.2	22771.9
31128.8	50608.6	40422.1	20854.4	13027.2	17194.4	10218	9387.68	1437.71	51974.9	98270.9	86572.8	34142.5	7831.58	34571.6	58725.7	50895.1	29928.8	26992.3	33537.3	37682.1	39996.6	31068.4	15855.3	2603.56	6386.15	24614.6	29648.9	21874	21051.4	18280.8	10333.4	17847.1	16343	22060.5	50658.9	33489.9	9119.02	22104	39292.4	24264.7	25680.7	23992.4	5086.3	16188.6	25850.8	50689.4	35473.6	10236.7	12007.4
48970.2	67754.5	56533.4	31495.2	12435.6	15391.4	20635.4	19607.1	22991.9	54664.4	86190.6	81413.4	37408.9	3322.52	10664	22680.3	13729.6	17522.8	28351.6	36081.8	47472.1	50152.6	36248.7	15920.5	2830.06	6164.95	19801.2	33201.1	39568.6	43341.5	43126.9	33519.1	17325.8	10891.5	21220.8	40508.1	17874.1	12659.8	14630.1	36679.8	24058.8	15181.4	15420.8	16100.6	20886.6	26196.1	28098	24817.2	32825.4	18994.2
61876.5	52364	51855.3	51610.5	36460.5	31720.6	36037.4	36235.8	27235.5	20460	20349.3	32600.3	31605.4	15402.2	6271.02	13768.8	22572.2	15513.4	6911.54	13295	27575	36995.4	39461.6	34139.9	21938.4	15595.1	7250.41	36211.8	52396.5	47770.1	45555.7	34399.2	21264.1	18313.7	2659.36	10247.5	5623.71	10665.3	17748.5	37578	19769.8	10487.8	19539.4	8295.76	20148.9	13403.9	10414.9	23322	29693.4	15874.3
62245.7	59564.7	66624.2	59042.4	31002.2	35239.3	38717.2	27540.9	24342.4	6388.47	21329.4	32735	27757.8	9319.5	6274.69	21882.8	46087.5	47908.9	41573.9	35976.9	25586.9	12515	24741.6	30105	23306.1	18616.8	13648.8	24700	46965.1	43370	40322.6	25651.8	33363.6	41102.8	18453.2	18331.1	29172.6	24048.2	16561	45592.9	44195.3	27583.1	17098.8	29851.8	32179.2	17362.3	7939.68	11698.9	19850.8	28891.8
11729.9	26045	46014.9	38560.8	11328.8	44902.5	57968.4	33125.6	10231.8	9080.71	25375	40089.2	23494.8	4868.39	8380.2	24473.3	42258.7	53073.8	55293.5	47025.7	23366.9	3279.28	10365	10687.3	11047.1	11107.7	9683.38	20782.2	35769.8	25044.9	19199.9	33007	47424.9	35249.5	18679.3	32212.8	22383.4	19093.4	7248.61	36308.9	46137.3	15128.6	28334.7	45263.1	27152.5	15532.8	15421.4	20193.2	20054.7	29800.7
33581.6	61733.7	41439.7	23630.8	16297.4	56354.9	63612.3	32869.5	13055	8585.3	18537	28576.7	15031.7	16095.2	14146.2	18474.7	31880.1	36487.9	27056.8	24200.8	18686.5	13286.4	8041.14	5352.37	9125.95	5339.87	18741.6	29210.5	35780.8	28198.6	15920	31514.5	58291	41263.3	9622.29	31508.8	22267.9	19015	3216.93	28104.5	34850.7	15460.3	15285.8	30435.1	23903.6	20348.2	24475.1	19089.9	32944.8	43815.9
57278.5	44645	7677.2	34257.7	16853	16655.4	7847.84	10006.1	6830.87	28626.1	37924.2	37647.4	31538.5	23299.9	13835.9	23059	31148.4	24665	18842.4	20470.4	20972	18821.3	10509.3	366.875	16512.1	25242.5	21720.3	9536.42	10993.5	20799.1	23892.4	38194.7	49948	29554.5	21973.7	34567.5	19455.3	11075.9	25682.6	26849.7	22508	19038.1	17422.5	18691.1	17431	9961.46	24026.1	34397.6	19813.4	16051.8
61412.6	27460.3	26033.6	30664.8	10417.2	25680.6	30066.8	15602.2	19414.5	24000.6	17606.3	7647.78	4674.27	16661.5	23466.7	12816	16951.4	4044.14	12859	13297.4	21537.5	18420.9	20325.2	11726.9	15231.7	48066.5	55865.9	38642.6	36242.3	39300.6	32484.4	36976.5	23863.1	24198.9	32483.9	25149.4	16739.2	19513.6	22872.3	14436.5	12790.2	9878.34	6398.73	10394.5	6058.63	27914.5	21612.7	33927.9	39536.3	14920.7
46157.2	37054.5	52367.5	42267.4	15783.5	24656.9	31211.1	11282.9	19848.6	32303.7	38120.2	43126.5	36474.2	15042.6	37291.9	29422	5957.82	12643.8	29643.9	20371.6	12843	29230.5	37417.9	27332.1	14028.4	30801.6	45750.4	21988.4	26390.4	42020.1	25076.4	12264.2	6468.03	6014.43	14991.7	10984.2	28118.2	39971.9	29088.9	17086.1	9309.88	10933.9	20270.6	20690.7	11479.5	29157.6	12495.9	26088.5	37957.3	20024.7
30706	45690.8	56078.7	53533.1	34920	23625.9	29241.9	11011.4	19196.5	28012.5	32824.7	51658.2	34765	13111	45657.3	41957.5	15130.2	17830.3	31409	12866.3	18751.9	40221.4	43844.1	23757.5	17745.3	8328.02	34750.8	26175.9	21680.7	41917.6	26135.9	9166.77	13761.2	23427.6	35645.1	18115.3	26985.6	48179.1	37458.3	31894.4	37625.7	38610.4	37459.4	28904.1	20388.3	24381.2	7053.09	37027.1	34601.2	24915.6
33347.1	57338.8	63715.7	54344	36186.9	14458.4	11318	9443.99	1245.35	16289.1	43691.8	53025.4	31024.3	17068.3	47101.3	51657.6	23092.8	22536.6	34530.9	14550.4	16245.5	38296.4	48296.2	39672.8	29199.4	26478.1	32451	4532.68	24486.1	21692.6	14020.1	15468.8	18770.1	36282.4	33987.6	13414.3	30667.9	54106.2	44781.9	28828.4	27492.1	30003.8	34967.1	27095.9	11527.8	15545.1	11654.3	34465.2	33535	23181.1
57434.1	73469.4	62260.8	50530.5	43507	31096.4	11207.7	5966.52	4265.25	26545.8	50445.3	42614.4	21321	23780.6	31265.6	33986.8	20824.4	22967.7	40524.9	27994.7	18773.4	26011.5	45968.3	54203.8	46833	33250	26617.2	4894.99	22181.4	30879.3	29994.8	22554.8	3502.34	29041.2	36283	23045.1	12066.1	35487.9	31021.8	23149.1	23669.3	11052.3	15847.4	25441.4	21946.6	19134.8	18599.4	42466.9	49277.2	36762.6
50927.6	56975.8	28823.4	19511.5	37136.6	34447.1	15967.8	8098.26	28084.9	30595.2	38311.2	45576.4	38617.7	28191.9	22278.6	10728.8	23214	45140.3	51088.3	32959.2	18841.6	27008.6	42065.5	50353	47274.4	26128.6	13545.7	7611.94	22161.3	33733.2	33833.2	21882.4	7903.84	30234.1	34343.8	14531.5	11753.1	19563.8	28335.2	33302.8	17251.2	19051.2	35201.8	43112.3	39149.2	28666.6	9523.43	15572.2	35929.2	35431.6
33575.2	10895.8	24700.2	33787.7	36368	26876.8	26813.9	22551	5483.45	19897.4	35866.4	39011.1	33460.2	24926.2	12090.1	16726.5	30310.6	32790.9	25245.2	23163.6	5695.75	31003.2	37709.9	37342	40341.9	26724.2	20788.2	27109.8	31716	25984.5	30282.1	26695	12683.6	14163.3	10851.2	18983.9	21268.5	17933.9	36820.6	31420.3	26086	48457.3	42301.5	39341	33971.4	30513.5	31341.7	23319.8	27830.7	31643.1
31674.5	7849.61	26980.4	35009.1	37725.3	42410.6	53645.6	44124	20513.7	9394.09	14874.7	25687.8	30455.1	28859.7	28315.4	34289.7	35083.3	29517.3	26929.8	40189.3	25407.5	11406.3	24832	31935	43078.6	35645.4	29184	34975.4	20825.8	33161.6	40425.6	28241	17954.7	16784.5	15467.5	25387.4	16849.6	19121.2	33747.6	19133.7	21858.7	25135.3	12849.1	8666.24	16256.9	40758.5	53764	39860	22026.2	11837.3
32505.3	16540.4	4078.32	23873.8	32262.2	43053	63204.1	61525.7	33396.8	8578.55	13794.3	32456.9	39248.7	38379.8	43771.6	52839.8	50332.4	41719.9	28449.1	32936	33527	13303.8	7898.53	18355.5	34208.3	29118	32032.7	46038.6	36129.9	31126.7	33289.7	17163.4	8778.37	28168.4	32602.8	40396.9	25495.2	20691.1	35870.4	17008.9	20860.7	10771.1	2458.78	13442.4	17334.1	10269.8	41224.9	49440.8	31144.5	16814
33677.2	25897.3	14673.6	23612	36099.8	53036	69298.7	55019.5	26678	15205	7262.99	29873.3	43648.4	29771.2	18537.5	28874.1	23869.6	29166.7	21159.4	17120.9	26598.1	17916.3	16581.7	16914.5	13605	10751.1	23263.9	36602.3	34047.8	29515.4	32829.7	27182.8	33867.8	33116	25936.8	36755.3	32380.3	20783.7	19952.8	10406	17522.2	15843.8	18852.2	34389.5	25512.9	12729.6	29965.3	34094.2	25360.5	29253.9
42345.7	21634	18464.7	24216.2	39426.9	66541.6	66989.9	26251.4	50148.5	51269.2	15315.3	20028.8	25874.4	6982.38	27741.1	35507.6	18125	23073.8	18490.4	8836.7	16544.5	13779.4	11744.5	10599.3	7277.3	14178.5	11228	2983.26	12305.9	18303.5	20987.2	29600.2	45947.1	44399	20998.1	17774.8	18016.1	14236	8613.78	22756.7	19780.2	6964.82	16111.6	28823.4	3367.41	23459.3	13392.7	6630.23	7288.39	31606.6
42868.4	33173.2	33230.3	32614	21851.2	44183.9	45058.4	13963.8	25313.9	40298.6	22724.8	8745.06	17966.7	18482.1	48749.5	64682.1	42202.4	18232.4	42237.4	32761.2	14308.4	7409.83	12733.4	20663	18585.3	28994.3	13001.1	23686.3	30201.6	2599.26	18785.7	25222.6	40475.8	38376.4	8004.76	18299.7	15997.8	4048.08	14029.1	27629.1	20148	2121.71	19379	18040.7	6077.06	9912.85	21711.4	21009	21850.2	37541
14312.3	14010.9	24789	27968.2	7774.13	22210.4	35561.3	49835.8	36012.1	16352.8	19028	6719.88	14899.8	14410.2	55811	83223.8	60464.6	5298.85	55992	60561.2	21074.2	4739.1	13658.2	20931	12060.5	41398.1	35153.3	52845	56012.8	7364.29	39385.9	53310.8	60738.6	46162.1	21459.1	12680.4	12410.9	14980.4	18663.2	14306.3	8193.76	8566.09	15462	20331.5	22375.7	23432.8	32766.2	38756.4	18112.9	18854.7
9504.16	7380.32	10983.1	13819.7	13308.1	5923.25	21450.7	40928.2	51373.3	41304.4	23295.6	16918.7	21964.8	26587.7	38623.6	58429.5	38479.7	28344.5	79605.5	64597.6	5581.51	23200.9	21930.8	25896.3	13878.2	37303.6	18750.6	33597.9	53872.9	15181.9	50938.7	66454.9	42091.3	26273	17450.4	5443.01	8898.13	12001.7	11262.7	24134	40740.8	37844.5	17834.8	24542.8	36240.8	42133.5	37988.9	21641.7	13915.5	36838
35141.4	33821.5	36043.4	26208.3	21022.6	7685.26	18938.2	9709.74	46505.4	61305.9	34096.7	9196.36	5025.26	25951.2	21334	31194.2	27706.3	23830.2	57148.3	35188.1	22736.4	41474.9	16140.7	16221.3	17722	26388.9	16557.1	20020.1	47188.5	17572	40798.2	65495.6	35941.7	6448.58	20571.9	21679.3	18897.6	19506.7	19463.7	30273.9	46138.2	44141.9	29576.7	33943.9	54306.7	66406.5	48083.2	16249.9	23930.1	26479.1
59449	43330.4	37318.8	24817.4	12414.5	18196.1	36400.4	25697.9	42708.2	57002.4	40998.6	15398.5	16315.5	32703.2	30685.2	27438.4	32664.9	14224.8	19883.2	12023.9	32252.2	29050	2951.4	11861.1	13200.4	27296.3	31202.1	5027.6	27141.5	19429	19293.3	44540.5	26230.9	10636.8	23943.5	20417.7	21589.9	23688.3	22030.3	23762.4	26540.3	33098.7	35547.7	34672.4	54068.8	69061.1	55943.8	23442.2	19556.6	18685.8
61174.8	32934.4	31416	30820.8	16029.5	19732.8	23616.7	11675.6	33018.5	57839.9	60976.4	36942.3	16642.3	18927.1	26493.6	20681.6	10533.3	13679.7	16507.5	9163.49	34317.5	23565.4	5433.92	16463	17816.8	48223.3	56042.6	32740.5	2916.09	21036.4	21859.1	13583.1	10310.3	14750.7	13512.5	13877.2	19077.2	13405.7	18490.5	18491.6	18687.4	36380.7	33579.6	33648.7	48250	58050.6	47755.8	26477.6	25082.5	28791.3
60230.5	40983.2	48067	43812.2	24371.2	13892.7	19215.8	25460.8	8887.59	34148.1	55640.6	41886.2	8955.97	8065.36	12340.6	16404.4	17784	38525.3	43922.8	27355.5	15013.2	19947.7	20775.3	18272	23680.1	52737.4	56069.6	36025.2	10458.1	21948.4	30859.9	18982.7	17723.7	25745.6	26647.2	26822.9	26878.1	21418.9	9060	16092.1	5913.6	33661.3	45850.2	43144.8	41560.7	34192.2	29705.7	17549.7	23506.2	21990.4
45674.7	40757.6	48545.5	52824.1	36370	9772.22	43742.4	56941.1	36133.2	30074.3	40859.1	43662.2	30196.8	4153.1	9976.48	13352.8	45502.3	83301.9	102277	75644.3	21923	12848.5	25931	28080.1	23705.9	33191.6	44820.3	46577.3	29461.1	18967.5	25648.5	19010	11899	18850.6	33166.8	33818.1	22780.9	21906.5	20956.7	13123.8	27000.1	47072.3	49937.3	34573.3	23649	13044.1	10387.5	13817.4	21789.1	12752.9
53186.1	58142.2	37792.3	35964	40847.7	15052.4	59810.4	85397.6	43165.1	25296	45644.9	41213.1	28959.9	10435.8	11714.1	15473.2	46750.2	81354.6	104352	81928.1	34847.2	25774.6	47924.3	39183.8	22047.5	24947.9	31677.1	21188.7	16052.6	26916.8	19183.3	9205.02	6816.17	12946.3	24796.5	28188.8	20082	7963.83	29319.7	27034.7	15234.4	49633.2	52664.2	29101.6	8260.87	4993.88	13524.1	18524.4	13950.2	7716.06
61973.2	71445	44707.1	25447.6	31168.1	19335.4	57551.6	93822	71026.3	17812.3	20719.1	17373.5	15648.1	21730	14893.7	12158.2	53587.7	82827.6	84966.6	60913.6	23753.4	35829	58372.6	35125.6	40659.3	68634.8	63971.7	30946.1	8415.65	32731.5	17771	12995.9	24648.7	18064.9	27746	26492.4	13330	33522.9	39105.4	25988.2	30768.9	40647.2	26832	11230	12988.4	25262.6	24986	11006.2	8649.41	14220.5
66655.5	60360.8	29027.4	11308.7	30358.4	10826.7	49700.2	88177.2	63750.3	18455.5	17044.6	36436.3	50740.7	38533.6	4643.77	16576.6	46331.5	65763.2	61580.5	42948.7	16022.9	20420.1	40394.7	22425.1	44456.4	62787	46893.8	21768.4	18606.6	42635.1	34730.6	8509.47	35873	33351.8	45854.4	36769.3	17692	36920.7	41605.6	27106.5	21054.2	21636.3	21264.4	12078.6	14817.8	35769.6	32029.9	10596.5	30265.4	28365.9
61351.7	38943.4	4439.44	28486.8	49887	35042.8	21255.6	53648.7	33149.2	6386.97	28442.2	56139.5	56665.7	30856.2	6432.84	16140.2	1741.09	16043.2	25119.7	23456.8	17664.3	16846.9	22700.9	9857.16	29560	28497.9	22956.2	24939.6	26822.9	45896.2	38418.4	9496.59	35567.8	38362.7	43460.9	32062.8	11019.2	36105.2	45494.5	41430.8	22562.5	13174.2	16696.2	7623.21	13519.4	26538.5	19579.3	6606.98	1589.33	12660.4
36309.1	21534.6	8416.03	22403.7	47267.8	50733	19031	11927.4	11559.5	4732.43	20393.5	35552.9	36261.6	18005.7	8010.27	12686.4	10496.9	5400.68	23997.8	37854.5	29992	5928.19	23726.7	33455.9	28689.3	13877.3	28295.7	46039.5	34133.3	22060.8	17955.9	5640.97	16307.6	18996.7	19465.8	25369.5	35960.3	38089.7	32384.6	45859.4	34614.6	5522.84	4865.95	9682.03	22432.9	13865.5	13234.6	28338.3	23922.3	4607.19
13693.8	22668.9	31706	24714.8	33834.2	58873.3	48075	8704.68	21708.3	8062.13	31884.7	49142.2	52254	39971	27930.6	8519.62	29910.8	20902.8	29805.8	62270.4	47270.1	18064.8	18880.5	35422.1	28939.9	13179	22459.8	39560.4	33793.6	13059.1	8510.29	26194.7	33484.8	23187.1	12719.3	28965.9	48707.5	37143.2	24468.2	45353.1	40341.1	17695.4	17393.4	16051.1	25846.4	6331.67	29221.4	34598.4	31758.1	33903.7
33842.6	37738.5	45240.5	47860.9	47973.8	65538.1	71684.1	41170.3	6175.14	5238.58	28284.7	41507.7	36118.8	26123.3	32355.9	21052.3	50750.8	37996.8	43652.7	64588.1	39626.8	8949.83	15109.7	23694.7	24834.9	16540	13406.9	16711.7	26130.9	20749.1	35606.4	56315.5	47704.2	26596.3	18968.6	41762.8	56507.9	37293.8	34128.4	38480.8	27950.1	31264.5	19058.3	10651.9	17434.7	9153.22	39353	31350.1	15605.2	33914.8
32304.1	46879.2	66424.8	66516.3	47111.1	42344.6	56544.8	50460.5	24702.6	9820.07	16369.9	35573	34155.1	5524	25650.9	49009.7	76172.8	54179.5	39960.5	61196.6	34981.3	6762.56	6426.8	14106.2	24688.8	24051.2	14728.8	10406.2	24179.2	29953.6	45031.8	55832	37948.2	29731.8	19213.2	38197.3	42411.1	33237.3	43986.5	37996.6	28774.8	44307.6	22616.4	11056.3	7626.43	25188.5	43217.3	30146.1	13772	21529.2
30416.8	51524.2	69195.8	60370.2	30939.5	17304.9	33133.6	30462.2	5105.49	7099.02	19207.8	43709.7	29994	8750.62	24012.1	23448.1	44396.3	33691.5	19030.2	38995.8	21417	3032.08	3255.09	4404.93	1466.55	3147.48	13121.6	6655.62	24283.1	28084	38047.7	49618.4	24812.4	21796.6	17322.1	20661.5	23945.2	34662.7	34431.9	31094.2	24507.8	31057.6	25088.7	13595.9	11976.5	34979.6	32540.9	18660.5	14916.9	17344.1
13728.9	56993.4	83418.1	64694.6	28470.3	15895.1	20096.8	21498.1	22180.1	26406.8	33165.5	22999.5	10451.2	32417.1	16236	21235	44794.6	37462.1	18861.7	8448.53	7169.03	7124.06	9171.88	21111.2	19320.6	12449.3	8425.29	7636.88	26145.9	34107.4	32319.6	31807.7	17258.1	7742.83	16750.7	35524.8	24473.1	16935.6	20215.8	8024.01	27849.8	29435	35560.4	21256.6	25591.8	42128.3	26913.6	2316.69	10003.7	8719.2
1143.64	32357.7	63992.4	52573.7	14933.4	6146.26	6865.63	20793	33534.1	28750	25301.4	27342.2	12487.8	23829.8	15231.8	24880.9	46215.7	39018.4	31485.3	30905.9	24257	36565.3	30237.8	17758.3	32622.2	28087.4	13502.5	11320.3	30412.9	42871.1	28937.2	17032	27313.4	17582.7	46461.5	43081	12897	40163	39090.6	25750	34888.9	18218.8	27107.3	10105.7	45262.9	65986.2	44384.9	9999.56	2666.81	13668.7
11644.2	17090.6	16085	12188.5	8449.76	12993.2	29195	26306.7	12905.4	14658.3	14289.5	26213.6	24358	27121.7	21512.3	8337.31	22482.9	7658.38	10869.4	42926	50740.6	48226.5	27821.9	8084.79	35733	42857.3	31020.4	16502.4	34643.7	52567.1	37503.9	6135.46	25355.9	32006.2	43127.8	8068.11	27788.4	38835.8	23485.4	27659.4	37058.2	19740.9	8048.2	20068.5	49361.7	55014.6	35137.3	21426.6	33316.6	18010.5
39000.4	48433.9	28046.5	14025	22970.3	27554.2	61144.7	68213.8	35764.4	8841.4	6968.79	11537.3	12542.2	26928	25906.6	7073.87	20835.3	13791.4	8643.43	36652.5	38072.3	34301.7	28226.1	15684.4	26490	44445.8	29516	8663.92	8802.46	30105.3	34571.9	12858.1	19718.5	17291.5	9551.51	20035.3	28099.1	31091.1	14572.5	20401.2	35480.1	24856.2	19941.8	15571.1	37393.7	34760.1	16057.6	39280.3	54687.8	45644.7
39665.4	48768.6	15299.4	26905.4	30217.3	33452.9	52932.2	45995.6	17590.3	5295.97	15174.6	9694.42	12056.5	30019.2	30350.3	15644.3	11669	21044.4	26565.6	9645.37	12585.1	16196.6	35897	21099.2	31127.6	51027.6	20609.4	20440.5	25630.4	12945.4	12672.6	27798.7	31784.7	22055.3	10907	21920.9	33819.2	29184.4	15920.2	16320.4	9749.45	19282.1	27850.5	24448.2	47287.6	40550.5	16763.3	32453.9	36069.2	36083.1
63047.9	55102.1	3372.3	41735.4	37664.7	33537.1	50699.9	53327.2	29378.2	11722.7	32793.3	38994.8	33791.5	32479.3	43373.1	47165.7	38103	32806.5	41409.6	34000.5	18091.9	14685.4	17451.6	22998.3	35506.4	27356.4	19378.4	26844.4	21419.1	9045.38	19547.6	35562	41188.6	31465.8	14298.6	11981.3	22675.6	19466	6098.62	20979.1	21055.5	17125.2	21592.1	30027.6	47854.8	50386.4	23004	23125.1	28883.3	27950.1
58058.2	34444.6	15972	41151.5	41732.4	42353.3	59856.1	65964.1	35213.3	4008.24	25438.7	43739.6	36436.2	20647.9	32481.6	31110.2	23357.5	15523.8	33588	46560.5	35281.8	16208.8	18024.5	28289.8	18434.3	22452.7	41977.6	36675.1	5745.97	36580.9	44422.9	29869.3	37011.8	28412.4	13593.9	21038.2	24602.8	1138.58	32646.4	39339.4	26648.4	22232.2	33239.1	44405.6	44112.1	33084.7	9541.83	12882.3	19239.4	23371
36577.4	31497.3	14615.9	17462.7	32477	43524.7	57951.1	55492.5	28686.6	13494.6	26018.6	38420.9	21249.3	23668.9	18331.2	13825.5	22983.4	32843.8	37190.1	39717.4	34542.4	24954.3	17368.2	5800.27	26190.3	32304.9	36445.7	33838.3	19988.9	31818.6	27690.4	15737.6	19140.3	13713.3	15305	29675.8	31020.4	4037.44	34187.2	46641.1	44593.4	46236	47469.5	35719.2	20005.9	8743.81	14116.5	28309	19629.5	10809.6
15904.6	30719	27452.6	27306.5	31179	36238.9	42630.9	37670.4	33203.5	40416.7	47005.6	51578.7	21008.8	31257.2	35440.2	31399.8	31897.5	33659.8	32547.6	30251.1	20547.5	10469.2	8652.26	9020.19	14147.2	10338.9	19153.8	28691.1	10070	19297.8	21877.7	4976.25	12549.7	19047	17241.8	17705.3	21155.4	14326	17908.2	53122.6	56779.8	36703.8	48555.3	39591.4	7410.01	13697	23329.4	40061	35204.6	16022.7
42536.9	42875.9	22969.5	35782.2	50424	52237.3	48426.9	41187.3	31697.9	24033.6	26719.5	44026.6	34122.4	19459.4	28598.6	34100.2	30322.4	26518.2	25045	19786.6	18164	26640.8	28787.8	20655.6	22203.6	10821.2	1741.14	18968.6	35583	28532	10873.4	9988.48	12818.4	21618.8	9794.27	8266.44	27703.9	20253.5	15716.2	41105	43842	18163.2	28968.3	45100.1	26874.3	36924.3	34001.3	21549.3	20789.8	11760
48607	46275.6	22142.8	19516.5	51008.6	54222.2	38936	25258.4	8219.18	12788.9	12018.7	11073.9	23552.1	12317.7	19814.3	34120.2	31129	18697.9	16644.7	18607.7	28214.3	41523.2	37097.9	12477.3	5890.75	8837.16	23342.6	59269.2	76826.8	50314.2	4239.5	18989.9	5128.46	20516.4	39872.6	31358.2	29621.9	43664	30976	32176.5	20348.1	7075.49	10247	15716.5	13281.3	45757.4	45696.1	18277	12886.1	8826.94
54390.8	44850.3	16799.9	24513.2	40383.2	36175.1	29077	30506.8	24841.4	27246.5	24165.8	28905.8	32505.9	15792.5	14553.2	13162.7	14201.4	27941.4	33164	32357.2	36834.7	45685.2	54307	43442.8	16521.6	33121.3	41192.8	72683.6	64948.2	35171.5	13648.2	19719.3	28502	24672.9	47057.4	49572.9	19709	32865.8	18142.9	16101.7	21206.4	11166.6	12469.5	12000.1	13144.6	46028	47583.5	21145.5	5693.8	7263.53
74312.7	71359.2	31913.8	14583.8	17589.6	8919.26	26164	44423.9	28642	28110.3	47351.1	43644	44509.2	34401.3	16150.6	12350.1	18024.9	30389.8	36260.4	38706.2	34526.3	32481.9	44839.7	39736.4	19279.7	59772.1	67567.7	52370.1	20240.8	33634.5	19382.6	32866	49634.9	21502.5	17603.3	23549.1	33928.7	34440.7	21293.5	21811	7331.13	12923.3	9323.78	14574.4	31961	46882.5	49556.7	35143.5	15239.8	6127.3
72410.4	66253	46972.2	33310.9	24328.7	4337.18	32830.3	41519.4	34764.6	35781.2	38271	30747.3	55591.7	54437.7	29433.4	16631.7	26918.7	39051.5	45112.8	43837.6	29463.2	18099.4	24759.9	26303.7	14531.3	61439.2	64006	22518.4	26347.4	40015.6	12024.5	44121.2	52561.1	13296.3	9054.2	13113.1	44426.1	46409.3	30778.1	9431.27	7349.62	17032.5	13953.9	17545.4	13771.8	4953.72	7330.37	11544.2	11028.3	23166.3
65028.9	55761.2	50653.1	41015.7	23370.9	3464.84	32492.2	51091.2	36746.3	18620.6	24398.1	9431.47	49839.6	62507.4	38275.8	6312.26	21081.8	27388.4	31126.7	52756	65382.9	52991.8	23063.4	6734.43	21641.3	34165.3	35740.6	7904.06	23429.7	31953.4	8200.23	37958.5	39976.2	4950.21	16464.2	8291.86	26634.4	11150.6	7764.33	12246.1	953.729	8430.48	8927.04	23695.8	27650.5	13797	1875.36	7991.68	16760.8	41859.8
68692.8	69975	68465.2	42622.7	12145.6	3253.32	31402.7	46035.8	32094.4	13645.5	4873.79	8742.69	34748.7	52946.9	48228	31859.8	20892.5	12491.9	12255.6	30640.9	41313	34203.9	19275.5	5622.05	11419.2	25723.2	27224.7	8684.35	19616	23128.3	4237.53	14379	7938.37	23989.4	32698.9	27713.8	16838.3	15394.1	22753.6	23592.5	13225.6	8012.83	18699.6	36437.4	31124.3	19307.8	13670.4	12662.3	24268.6	50059.3
46011.8	52832.5	61969.6	38294	9072.64	15133.2	30421.4	41189.9	30810.5	22565.6	16909.1	10359.1	17324.4	28326.4	45711.4	37739.8	8046.51	7893.61	2388.18	1710.79	8385.95	2858.21	12283.4	22961.2	32453.3	19624.2	9618.23	24762.2	20424.6	20224.6	15069.7	14229.1	15719.5	22889.2	23891.6	24777.8	24980.2	29280.8	26063.3	17198.4	10087.5	14529	36877.2	59882.3	64187.1	50324.2	23514.7	8732.4	15314.7	30527.5
33890.8	33703.2	28262.8	20942.2	9579.42	9649.33	18352.6	24262.9	32751.9	36831.1	19566.8	14619.5	17208	771.175	19752.8	18005.4	21553.7	17014	4514.36	7837.22	11626.9	24863.8	34964.2	38091	28225.4	16046.8	15281.3	27627.9	29308.3	26106.4	18105.6	37762.2	42787.5	22794.3	9634.42	5563.87	2528.76	21713.5	38047	33692.5	23375	10735.3	30978.9	60165.7	56688.2	28865.2	5697.84	12359.5	27424.1	21636.9
15519.2	24419.7	10818.6	4978.4	23944.7	37750.1	28491.2	12157.9	20946.3	40511.6	17927	24573.8	31248.9	8732.41	31102.3	41453.8	42652	10826.5	27470.2	29582.8	20037.8	33224.8	39667.9	40474.7	15507.2	13434.2	15779.3	37181.5	44365.9	38434	29512.8	46665.3	52780.9	18111.8	26208.5	23329.8	10248.1	31786	38929.4	23815.6	17828.3	17130.3	20686.4	41323.4	29456.6	8663.54	4374.79	21768.9	32840.1	16414.1
26557.6	39752.2	33504.8	20669.8	29267.2	32345.7	15497.7	33636	38575.3	41789.5	25794.9	7297.12	2529.52	27536.5	38770.3	50391.4	55790	17000.3	30454.5	38605.3	36154.3	47540.7	52564.2	55232.3	25507	28324.1	31602.2	50541.8	58784.2	38167.6	14265.1	41667.7	49959.1	7427.98	33744.6	27068.1	12197.8	29267	31342.1	20065.9	22024.8	37575.4	23133.6	22173.5	27427.3	14456.7	12899.8	14405.2	34881.9	31533.6
46960.1	34587.4	32982.7	33485.2	33433.4	32989.1	16129	9808.24	23611.6	29842.9	26261.8	16912.6	14843	16667.5	30502.1	57007.9	63645	28630.2	23676	25392.3	27527.5	30432.1	34394.5	42711.8	20596.9	18629.5	20405.9	40656.3	58250.4	36870.9	8288.56	31964.5	38541.5	23803.6	6520.49	11578.5	10679.1	15919.4	25572.7	8761.89	25318.4	54319.3	48892.1	38911.8	54946	36259.9	12239.7	28847.7	42131	38486.2
43960.4	29883.3	29913.5	22275.6	16044.2	17174.7	30620.9	23455.8	5713.03	2717.65	7407.47	19328.5	26662.3	13157.8	10286.2	20316.4	21205.2	14640.6	22849.1	16577.7	21577.7	17895.5	40499.5	45768.6	22955.4	20245.8	17294.3	26937.9	33093.7	12101.1	24673.7	22769.1	18989	21702.7	14124.5	10618.9	32457	28587.8	1551.46	12912.4	46157.1	89693.1	98894.1	56710.7	44175.9	45810.4	7710.94	23120.7	25246.3	21389.7
30209.3	35848.8	47534.7	47791.8	42413.6	15449.3	41540.4	37761.1	38148.3	36258.4	11822.1	3524.61	12703.9	10606.1	11236.7	22291.7	30065.3	34029.3	23532.2	1526.94	15949.8	21192.5	35359.1	26118.3	24990	31124.5	15048.5	13272.9	13508.3	31776.7	30383.8	12233.6	8092.41	11291	18210.7	16559.1	54366.5	68670.9	36668.4	15940.5	28465.7	60094.9	83021	57761.8	26827.3	39497.4	21488.9	10645.9	3624.05	11497.1
15005.4	37740.8	51821.3	32525	17074.1	11461.5	32523.4	36415.9	47170.1	39682.7	19978.4	26596.9	11831	21372.7	18826.5	31853.9	58684.4	53944.4	20999.9	9916.66	14074.1	4599.79	12266.9	17732.4	6715.95	19898.9	11237.6	31672.3	27180.1	51438.9	50918.5	23974.9	5062.1	16967.3	23433.4	28426.8	50261	49207.2	26941.2	10364.1	7255.92	13441.2	44243.3	47431.9	28676.4	26572.9	23695.2	13881.3	6694.44	14332
22087.3	47289.5	58515	27745.6	9911.27	5026.08	18839	22795.2	27338.2	37106.3	36537.6	34467.3	18461.3	23772	22669.6	1680.18	26227.8	39570.5	18928	28291.9	34888	18338.1	11012.6	9450.36	12530.5	18801.4	43038.9	59592	38655.2	27225.2	39757.3	25621.4	3519.62	25114.5	24059.4	17504.4	20556.2	23888.4	24073.7	9103.7	10100.4	12826.9	28130.6	37931.2	30787.6	16176.2	17669.9	32107.8	21593.3	31947.8
24087.1	25950.8	29820.8	36182.8	34665.9	36251.4	40803.2	16988.9	5716.88	15041.6	41025.9	44808.8	33896.1	27637.5	18405.5	5240.97	26041.2	46761.7	41050.9	42176.7	46287.3	25376.2	30320.6	35198.4	22539.7	7771.33	29867.6	56769.7	35004	35460	48014.5	31968.3	15003.7	11521.7	14639.8	22129.2	20944.4	12008.9	17166.5	11924.6	35682	35707	19806.9	24505	20542.2	15925.2	7196.89	17120.5	29056.6	39946.5
11843.9	13826	19333.9	34515.9	34380.8	16529.1	17790.6	12741.1	30311.7	33882.8	26951.9	22758.2	26129.8	8216.91	21567.2	29055.2	18940.5	19468.1	21028.2	23210.7	28538.2	22442	29151.2	31262.4	19576.9	8780.34	24470.5	27268.4	28392.2	45196.6	46879.7	47023.9	37557.2	24347	33160.6	40221.7	31176.7	20663.6	13670.1	19416.2	49139.7	42816.1	16044.3	13362.8	16058.9	38413.3	44396.7	32748	22864.3	12601.6
13740.8	15488.9	14860	13307.2	20065.4	25427.8	13093	26248.8	32242.6	18870.5	11632	24030.6	35102.5	14816.7	30830.1	37793.5	4329.2	20996.2	15737.8	6695.2	10919.8	9263.04	22236.2	11564	14654.7	23063.4	30784.2	19615.1	8362.76	16926	19667.5	43019.4	51847.2	40980.5	28357.3	35786	47910.5	36270.6	13761.7	31415.4	38522.5	25466.2	15658.7	12410.3	13651.8	34412.5	39785.6	44942.4	47636.4	33924.4
18033.1	30320.3	30804.9	19282.9	17643.5	18376.9	25845.5	38338.7	23490.3	24459	39527.2	47353.5	46784.6	37426.9	49861.7	57538.2	25553.4	19309.8	31367.7	17641.8	4360.62	24147.1	27743.4	28314	23362	18975	54997.8	55963.1	24266.4	8324.47	20996.8	41411	39612.5	27550.1	19161.8	23097.5	37637.1	45582.5	34252.3	36120.3	43182	29628.1	14415.4	32900	33496.3	20091.2	11360.4	38961.6	44859.7	25933.5
22219.3	46760.6	45923.5	33943	28977.8	14651	8187.66	10452.9	9596.28	39211.2	55584.3	52169.2	35213.1	54570.2	78025	68228.6	35176	7433.14	25281.3	25677.6	20582.8	18761.5	43714.9	38179.9	11917	26580.1	54400.9	49642.2	12465.5	19956	14761.9	38036.2	45728.5	24235.3	20992.6	41517.1	50972	52118.6	34336.3	23581.4	29899.6	12293.4	25041.5	45559.6	49198.8	39335.9	9567.67	20203.5	21746.6	24010.2
5492.31	12459.9	21589.1	5455.02	22924.9	13613.5	4309.38	17503.6	9680.62	23667.1	44992.5	49370.5	35107.3	43521.9	55610.7	38847.9	24687.6	7846.44	11443.1	5836.83	23280.7	5090.14	30140.3	40198.7	18519.5	16387	21962.1	20302.2	21362.5	16936.9	19985.7	6967.13	17050.8	16589.2	18918.1	46345.9	53689.3	35451.3	10971.4	12562.2	7753.91	14772.2	21964.2	26399.7	45714.2	36633	23894.6	50758.3	46336.2	22455.5
32756.6	36033.5	46659.4	22844.1	22797.8	21013.3	1252.03	12363.2	14091.9	24972.7	37790.2	42720.9	46429.1	39759.9	39871.6	46792.5	42465.2	19381.5	11574.9	8028.33	9814.16	20430.8	29684.3	49544.6	32266.2	22054.5	33533.9	23193.7	22894	17350.6	30468.1	33146.7	7591.34	13212.2	13774.3	16200.8	22168.7	26897.4	23648.6	11289.5	12585.6	22088.4	21884.2	6089.35	35433	39717.5	15004.2	50708.6	37026.4	33034.4
31275	44722.2	36701.6	25196.8	27919	25814.9	8470.83	7371.38	25681	31601.3	23702.3	35206.1	40208.5	26627.8	24293.7	34340.4	36651.4	14862.9	7042.54	12901.4	20811.4	14355.1	47279.5	52764.8	27298.6	15764.5	36881.7	33431.2	19471.4	6709.1	40044	45297.6	10161.2	30237.9	32947.8	11847.3	12664.1	19451.6	16669.7	2015.85	15855.4	15788.4	23135.7	28204.8	13360.9	20100.4	16133.6	47902.4	32305.8	14662.8
38700.4	46468.7	34515	26659.7	22386.3	24162	23013.9	25736.8	39541.6	37892.1	10944.8	20002.2	34673.5	31623.5	9264.36	25309.6	32082.2	9096.51	11912.4	20758.5	36796.2	14783.4	38858.4	38440.6	16314.8	15037.8	21571.7	29614.6	20394.6	5369.58	34192.1	44086.1	15171.1	32479.2	44088.9	37230.1	34565.1	18473.3	16905.2	17266.1	44821.6	32336.5	7380.5	42420.3	43580.2	29843.8	18318.7	48929.8	54821	10429.5
33214	33251.2	18815.2	7745.41	2343.52	16005.1	21063.9	3638.2	19067.4	19151.5	12768.2	42467.8	48365.1	39857.8	16115.2	17934.9	23084.6	19431.5	20141.4	40195.1	46207	16893.2	24747.4	26477.2	21348	28785.7	36750.5	51831	35921.5	10144.5	12853.6	31537.1	25907.6	13323.6	34839.4	32080.5	30795.7	30319.9	30809.7	22944.2	33454.4	30131.3	34003.3	36127.6	7637.97	34161.8	18687.1	56026.9	71509.9	20995.8
42925.4	19503.4	15003.2	24022.5	14638	12968.9	11074.9	13661.7	28080.2	17193.5	18732.4	40528.4	25826.1	14647	14928.5	15554.7	27113.9	17365.3	39177.7	60528.1	56766.3	24405.4	16420.8	21220.8	23031.9	27071.8	34343.8	55449.2	35875.5	6255.18	11379.9	27957.1	18493.7	11561.8	28660.6	27191.1	6362.98	14676.7	32618	42962.9	22944.9	27054.9	58354.4	50130.4	13367.4	19261.3	5616.34	35678.6	52868.7	23612.7
59671.4	42217.9	17913.8	19712.9	15546.7	6477.81	13008.4	12127.7	21180	5585.49	32477.5	28008.2	14396	21761.9	4631.59	35294	33004.4	12576	47913.7	56446.1	37882.2	7670.28	8783.06	10039.6	33064.8	39472.7	20393.5	36058.4	26314.9	3931.37	7785.52	15122.6	25650.5	27986.4	36311.4	37782.4	17359.7	14784	35670.8	25997.3	9391.7	41696.1	59584.1	41115.6	13693.3	26881.2	42295.3	41520.1	27890.9	28590.5
66265.6	61695.6	32583.9	25622.9	17179	10916.2	17244.6	14744.9	10704.2	9053.65	23972.2	27459.7	7777.69	13449.1	10093.9	17997.2	10729.9	31784.1	46933.2	30247.2	6646.45	19081.7	19302.3	2144.44	18886.5	17013.7	32628.5	49774.9	29821.4	9821.83	19383.8	37020.4	40688.3	26894	23721.7	30710	16056.4	22476.2	40656.3	34314.2	20416.8	30140.7	47682.2	45575.3	20113.3	12091.6	25998.7	28768.8	12529.9	31760.5
73049	58308.9	28597.5	54299.9	30555.5	14328.8	16577.9	15262.9	20894.7	37509.2	50169.3	32385.4	12563.8	31017.6	18143.5	25008.6	20407.5	27670.5	22276.9	9144.5	14464.2	9025.75	8885.07	14188.1	6253.56	13721	25161	20664	11110.9	14791.6	22752.2	34843.1	36755.6	14036.8	24381.8	13345.1	6305.92	12755.4	39698.2	43482.1	21725.8	11507.3	17043.5	20706.5	2196.21	15083.9	9648.39	30825.4	15902.9	14890.9
69777.7	65054.6	37713.6	58775.6	19463.8	24400.6	27445.6	17187.9	6724.72	37986.3	63871.7	43617.8	10984	26939.1	17176.7	31571.6	17265.4	35003.6	19012.9	20539.6	36173.3	19675.9	21414.9	19157.6	7329.24	21213.9	20994.8	16457.6	7767.99	14138	17438.9	25242.1	24263.9	30636.2	51444.9	27808.3	16616.2	10426.9	21331	19561.7	20569.4	25821.2	14367.3	6803.86	5414.27	8987.26	20463.5	23497.3	18483.1	9435.09
45631.3	41497.2	17850.5	12206.6	11676.2	23398	37467.3	34668.2	5530.31	22067.9	43641.6	42705.5	13775.8	15247.8	28710.3	27657	12988.7	25262	15018.4	69563.7	72491.2	25122.5	33942.7	37404.4	4182.97	28358.2	16170.9	10536.5	15800.7	25678.5	14888.6	31545.3	37096.9	42421.7	31902.3	4371.74	15591.8	3421.95	4698.69	13153.8	30552	37715.4	25616.4	5773.94	5894.44	15611.1	22020.2	25830	41774.5	38494.1
52537.9	35834.6	16220.2	12252.1	10008	18633.3	38608.7	43822.9	28053.5	15377.7	27203.2	46942.4	38001.9	14818.7	7247.43	8823.76	34800.2	35530.6	28275.3	86202.7	72658.3	14515.5	44923.1	42856.9	11657.1	20083	22077.7	9181.72	19089.9	22337.5	15164.4	12458.7	24020.5	46586.6	30010.8	17465.3	28468.9	27756.8	20175	26284.8	46254.8	55521.4	29654.3	9599.97	14065.9	18000.6	20274.7	21685.2	51604.3	47325.5
65170.6	53885.2	24643.8	20943.4	13724.5	15400.7	22608.2	19126.8	5359.16	8321.3	18334.4	39167.4	30978.8	29917.6	37863.5	22587.4	56056.9	51200.3	23896.6	52835.1	39910.6	11053.3	35724.3	37162.7	23746.7	15362.2	11295.6	8739.08	20965.5	26378	27303	19816.1	16554.3	38474.8	41704.9	45306.2	44121	34746.4	26905.4	38955.5	56091.7	60994.8	35785.7	8874.29	24061.4	26205.9	13993.1	15598.3	60991.1	60387.7
54608.6	46353.7	30750.4	35160.4	27104	7967.91	11684.5	11699.5	3302.53	16215.3	24878.3	13465.1	12865.7	30973.9	24369.8	27883	59937.6	57363.2	38103.6	28411.9	20172.8	33371.6	40846.2	34671.6	22723.7	14220.7	8984.46	20747.9	16396.6	9728.35	26460.7	38704.8	14373.6	32429.3	45636.5	43980	40112.7	21371.7	16254	33507.2	49455.2	49135.3	26701.8	13822.8	20722.7	23456	18415.1	25977	47801	49268.9
55185.6	48426.3	36043.6	38294.8	32322.9	34257.8	40329.8	27024.8	20600.9	43618.1	39479.4	8357.07	21479.8	25192.2	23224.9	31075	34934.3	44081.6	39052.8	21192.5	41477.2	36868.4	20476.4	18129.8	35938.5	19836.5	17790.9	22775.5	23303.2	17254	18300.9	37650.2	18967.2	16669.3	28960.4	42893.2	48076.6	28523.3	19034.7	25132.4	37115.8	36053.5	27402.1	25732.4	33312.6	43658.4	35068.5	24754.9	23138.9	26143.3
33615.9	43721.3	44255.3	23467.7	12917.6	32369.2	38572.2	10852.3	29265.1	36413.4	10550.9	18282.3	21332.1	23677.8	33689.8	29309.2	7466.63	44842.3	50771.4	29599.8	35432	43061.4	48143.8	25225.1	22141.1	11614.8	30339.6	47839.9	40253.6	21421.9	9460.24	30279.2	28246.4	22725.9	22176.3	33105.3	37746.8	14590.9	14720.4	26472.4	55566	48743.3	38165.4	53092.5	60565.5	59705.6	44572.8	26839	10545.7	10423.9
28525.5	9154.87	11216.9	9915.8	6598.73	31999.1	38657.5	12626.3	33819.9	28380.7	26182.7	40521.6	10281.4	25733.4	32675.7	16936.5	24179.9	61232.6	52923	39174.3	56272.8	48789.6	38579.7	24024.5	27632.4	6186.48	39910.9	52076.2	43302	20809.6	9415.88	25321.8	28017.7	35110.5	25555.2	11105.3	22337.4	14590.6	20456.4	15407.3	50172.8	43384.2	25980.2	38186.5	49496	52495.6	37252.8	10761.5	15836.2	24098.2
49807.2	20295.1	3725.93	17073.4	30929	33794.6	26992.6	14780.5	32457.3	22965.5	20261.6	15636.2	15416.1	29989.6	16217.7	23473.6	35052.6	42287.1	26436.4	29268.9	35489.1	21851.8	15352.8	23775.1	35946.7	26856.6	29557.9	39428.5	37675.8	28004.1	11764.6	24073.3	38848.6	47695.9	46697.2	37409.9	20085.9	8659.67	6236.82	10391.3	21085.3	22779.3	20293	10258.1	13853.6	44084.2	56236.7	36831.2	32696.8	21951.9
45000.1	23925.1	15554.6	33397.8	49752.4	48580.3	31973.5	22257.6	22877.8	18772.6	22323.9	7000.16	11941.5	19516.1	12230.6	20110.6	28417.6	24437	27319.3	41529.7	42848.8	24160.3	25845.5	24946.9	8736.98	22953.2	25220.4	8248	19970.6	21631.1	14525.7	15041.1	47212.9	52924	54337.9	46254	27488.6	22667.1	36003.9	36632.2	27501.2	19638	17784.2	4598.62	22263.7	40002.1	40807.8	17586.9	26663.9	29656.3
36768.1	21519.6	6606.3	24466.4	41883.8	42749.4	32138.7	36639.5	38399.9	31168	20997.3	16025.3	15061.9	8321.3	4775.74	17661.6	19396.4	13965.4	29947.5	59109.9	65974	49351	36492.1	27306.7	6738.73	31496.5	34205.8	17842.4	27663.3	25126.4	27852.7	23570.4	45493	45407.5	53012.3	38652.3	26089.9	19024.1	36697.7	43611.8	40730.3	19931.6	17689.9	20934.6	24865.4	18012.4	12719.8	17211.4	27764.6	25038.3
17207.9	31067.6	26146.2	20670.5	31752.5	40252.3	10797	29152.2	25499.7	6285.04	11461.6	22391.6	34999	34261.6	22299.6	11200.7	9702.79	18216.4	19826.4	46039.3	61446.9	62259.2	45388.1	21371	14561.5	17244.1	21016.4	31166.6	22568.3	36183.2	29065.2	31152.8	30779.1	52180.4	71533.3	37276	13882.5	9089.38	31628.5	46420.8	31284	25378.7	30408.6	12194	11370.2	17260.1	7249.84	36737.9	33109.2	9737.78
16597.2	27694.7	31752.3	40435.3	58615.4	57006.3	28153.1	27425.4	21448.9	23988.6	20154.1	30117.7	44172.2	45548.7	31489	17388.3	13884.5	35899.9	16490.2	26143.6	54791.4	70370.5	56450.5	36018.7	24800.9	18573.5	35425.5	34430.1	18424.6	26495.1	8978.27	37898.9	32104.5	40360.6	72167.9	43808.4	16563.1	1436.02	25775.3	33685.8	24049.9	38969.7	43069.5	22167.7	23029.3	33545.6	9525.53	44205.5	45357.8	15200.7
25404.8	3177.48	34400.9	47323.4	56723.8	51551.4	22321.3	13241.4	8658.75	10273.4	37400.4	58630.8	44109.8	18851	10513.7	13706.1	14869.9	28259.1	22482.1	26528.1	40278.1	48456.6	43195.2	40530.5	34347.6	27533.3	36364.5	19956	6688.35	6842.74	11579.4	29382.8	25891.2	11767.7	35202.2	28654.5	10763.1	7005.13	11389.7	22635.8	31616.4	43204.6	42546.2	27520.3	24105.6	36122.7	17200.1	37892	59124.9	50687.1
31292.3	17990.4	42860.4	38019.9	40712.4	36094.5	11757.5	10669	11937	22781.9	55676.7	64767.1	24377	41433.8	56376.2	35336.1	8508.62	24567.6	13920	17059.2	29927.9	27505.8	22808	33158.8	30567.2	15234.8	16862.3	15905.1	39652.5	23156.7	20789.1	30378.8	4053.97	19766.7	29275.6	33860.4	17053.8	12263.2	15822.9	14174.2	15597.6	25411.7	24996	6974.95	39807.8	52966.6	17575.5	47060.6	64083.1	48641
18112.2	20161.2	29679.4	15419.9	37349.4	43187.6	11766.5	17784.4	25655.5	32325.1	50933.9	55712.6	30061.9	63103.4	78421.7	41543.5	26792.6	44251.3	40377.2	25520.9	33013.6	25859.5	16228.6	29859.1	19516.4	18412.1	31574.1	35271.6	49979.3	23468.6	17503.9	33432.4	22942.4	12509.6	26858.8	22833.5	15638.4	18673.4	11829.5	3592.79	9320.65	16759.6	9622.6	16022.6	41791.8	48960.6	16079.3	44944.3	58037.4	45372.1
33493.3	36209.4	30784.8	11964.4	26009.4	39915.4	18463.3	9504.43	27087.8	34436.6	35106.5	28231.7	30922.7	73627.4	71901.7	29739.1	36983	45314.9	31105.8	21104.5	36255.6	15110.1	35711.1	63396.2	38028.5	16377.7	47525.2	54780.7	49690.8	22849.1	21876.4	41414.7	38947.5	25671.6	21667.9	28960.8	42285.9	47379.4	23440.3	4624.87	9620.62	21883.7	12280.7	3252.36	18292.3	27510.1	26334	32839.6	39533	36366.5
9076.51	27288.7	26530.2	18895.5	26990.4	39290.9	29769.8	22886.8	16594.2	9165.12	12412.3	21049.3	41160.2	46056.8	28410	16086.3	23448.7	33776.9	32509	31085.1	27014.3	3576.87	41456.8	69214.9	45658.1	11208.5	26803.9	37084.3	40918.7	18251.7	27130	34608	29831.3	27267.2	16044.2	26159.6	33852.8	27964.5	8032.73	38108.2	43821.6	23790.8	6275.42	17202.5	24712.4	13408.3	9183.98	23832.8	45742.9	49200.1
15426.2	12408.8	16804.2	16579.3	20797.5	25940.5	16988.7	14862.7	10541	1962.29	12293.4	15805	10755.3	21763.5	18493.1	15314.1	18244.2	24560.6	24641.2	18293.4	18781.6	19556	37038	61092.3	61769.9	53693.4	45991.2	32714.4	19217.4	5530.25	21884.9	26780.4	26288.6	21245	18737.4	20479.4	12507.8	11435.4	31690.3	49031.3	54615.9	45138.5	33129.6	38674.6	32503.5	3272.06	15053	10511.1	30202.9	39431.5
7232.98	21110.5	22461.6	9112.54	3119.12	10821.4	11789.5	30282.1	32417.7	20097	31971.3	18855.6	27185.6	40693.4	20456.3	15676.4	23668.7	19221.8	15472.4	9318.21	10047.9	10858.1	12823.1	34075.8	59491.3	57236.4	32485	15215.8	12352.7	10135.8	11126.2	25787.4	20654.2	14382.9	43760.4	49549.2	25984.2	6919.97	20588.4	32075.5	41317.8	51087.8	54682.9	41972.2	10078.8	27168.4	37529.8	16241.3	15520.6	30268.2
23561.9	10699.7	12477.9	4940.63	23889.6	35815.1	29287.3	26844	27938.3	33291.5	36240	19495.4	24635.5	34407.6	15710.7	12748.3	16100.1	15957	31852.1	28816	19042.3	15502.4	18503.5	48876.1	72173.4	63281.6	33268.4	18602.2	20981.2	13934.7	7841.61	31997	32190	10884.2	53782.8	59177.7	23365.1	13539.2	12207.2	11238.7	38186.7	47719	48783	34966.6	13070.4	23954.3	38727.8	22839.1	30305.5	47670.3
32881.6	18161.7	11568.6	16200.1	54496.8	64602.2	48723.9	40636	33879.5	28569.5	37739.4	38040.3	2985.47	49795	58209	31260.7	21145.4	16082.8	40101.1	24876.2	19849.4	33821	42642.3	46405.9	44952.5	37874.6	30366.2	28134.4	37584.8	23351.1	13871.3	49320.6	54143.8	26587.2	17268.7	15571.9	7825.63	14151.1	12374.8	29666.1	46196.1	37438.1	26184.3	26146.1	13719.9	15466.1	48014.4	35343.8	32627.8	59663
34938.4	32395.6	36944.3	42622.6	64541.3	69896.2	57053.8	38457.6	15923.3	16528.4	37406.6	43951.8	14972.2	45079.2	69198.6	43042	23337.7	10011.9	24207.1	16095.6	52113.2	65551.8	49840.2	32549.9	21823.6	25964.6	31972.1	15571.3	13918.4	10385.8	28274.4	62552.6	71268.8	49547.6	33308.5	28974.1	17135.1	15913.8	38515.3	48094.7	38340.1	17220.2	27272	32880.9	15267.5	20536.2	41102.1	20722.1	29508.5	42422.8
48289.3	38093.8	35137.5	51656.9	73498.4	64489.5	37631.6	8565.53	24524.9	46961.9	46208.6	27536.5	28864.5	45167.3	40356.8	22355.1	15510.6	6473.74	14924.8	11116.5	29664.1	31850	18803	21885.2	37230.4	56178	69906.6	60897.6	28548.4	12678.3	14126.8	32026	61942.3	59639.6	41712.2	29109.8	22023.6	5325.79	35105.6	40799.8	26208	12997.7	33201.8	38831.2	21375.5	8287.16	19059.2	21322.2	18052.4	19702.2
65784.1	79977.1	84257.1	84746.7	67979.3	26149.7	9505.05	8025.79	14246.8	34845.7	41839.1	28794.9	20448.2	26834.6	27513.3	27766.7	33029	35111.5	23874	25116.8	35931.4	26531.3	7292.37	19095.8	32777.3	44043.8	59307	55040.8	22763.5	19507.3	29326.9	30497.5	42081.7	38013.8	22841.9	16357.8	27651.2	11472.1	17449	23476.5	8680.43	6889.97	25301.5	34827.1	32606.3	26783.1	7587.09	17937.7	22228.9	14113.8
73270.7	83424.9	80481.9	65322.1	37756	25128.1	26779.3	10170	14994.8	5495.69	22061.2	32450.2	29604	31450.4	36455.3	38583.6	36094.7	29434.1	17845.6	32690.9	44089.1	30510.1	9993.45	27196.3	37522.3	35629	41862.2	42162.3	39763	16960.3	35064.7	47534.9	29253.7	24811.3	21111.2	22840.1	47473.4	38037.3	4069.22	23441	20079.9	7119.8	10510.4	14888	10901.4	20408.3	11775.9	10580.8	22471.6	20990.6
52913	68336.6	63357.7	36567.2	14687	23876.3	36624.5	28327	28768.4	33233.1	10553.3	21181.4	32811.8	36666	41757.6	45705.7	40903.1	23056.3	13650	5332.48	20207.1	25928.1	9534.48	13577.2	35269.8	32699.9	19700.8	24092	39806.5	14840.1	31893.7	37161.3	20438.4	32240.7	24429.9	11885.2	47560.9	57795.5	35298.5	31265.4	39204.2	32670.7	9307.04	6173.86	1483.04	12654	14916.7	24474.1	40296.5	38759.5
39628.9	59948.2	64502.9	47036.6	28739.8	23551.1	38677	23781.2	29736.8	39906.1	26486.2	30634.1	15001.6	19514.6	28347.1	25720.4	18693.6	14750.7	48611.8	53318.2	39448	37734.2	23263.6	23750.8	29965.4	19530.5	5540.65	8643.44	11359	8299.2	17684.6	16184.9	39810.7	43410	28720.1	22478.7	12396.2	30979	36518.4	44032.1	50090.8	26422.6	27606.4	34889.3	23811.3	19913.2	23573.4	39311.3	58201.1	42644.8
6160.79	16103.1	39905.8	47730.3	37554.9	22547.7	18449.3	6092.56	34652.3	36448.5	30730.7	25429.1	10356	14655.2	11596.8	10353.2	19203.8	25767.9	43841.8	52905.2	43021.2	32169.3	10768.5	16921.8	15675.1	9272.05	14393.2	13992.1	6905.34	14542.5	25492.2	42465.4	44663.3	32142.4	24790.2	27853	21180.2	10287.7	29530.2	54986.5	57550.3	22333.5	27247	41959.7	50521.4	52989.7	36961.7	34871.1	50580.6	32407.2
3285.79	15999.6	29532.1	27184.2	18273.1	19514.9	18718.6	3803.29	32871.4	43825.1	46090.5	33545.5	13744	7952.72	17527.7	28214.2	36323.2	34541.7	45421.7	57992.1	46412.4	29909.6	15242	1446.26	6963.49	17890.6	37968	50547.4	36265.7	9223.74	31400.4	48485.2	38922.3	19190.7	16801.9	21685.8	29388.3	30206.1	30782.7	50727.6	62593.4	47952.7	20335.7	32410.5	36288.4	46194.3	38377	23702.8	25336.8	26790.7
20077.2	16410.1	7458.99	1989.32	5374.51	21781.6	33496.9	27511.2	13214.1	19524.5	30526.4	20401.3	7169.97	10599.9	31618.4	47883.5	44706.3	37954.5	65851	68856.6	30471.3	21843.9	17173.9	14570.9	12080.8	17524.6	28746.9	61018.6	60566	23644.6	34373.9	49376.7	46822.4	34078.2	9786.62	14874.1	26412.8	11926	28537.5	37278.7	39090	46108.2	33390.1	31372.8	22118.9	34684.6	45110.8	31951.1	25169.3	30873.2
33485.3	5681.59	30096	29721.5	17073.4	24265.1	26373.4	21554.5	17401.6	13739.3	13743.1	21519.7	16342.6	8787.52	11314.3	30786.1	44687.4	27234.4	49416.1	50854.8	14181.3	26889.1	24342.2	27938.9	13903.3	8585.13	32332.8	59762.6	48061.7	15108.4	28740.1	43202.7	49705.6	43707.4	24387.5	24560	40486.2	16949.7	23848.8	28028.1	34679	69673.2	62385.9	38339.7	26147.2	30973	35603.5	27184.3	23359.6	40992.9
26071.9	17199.4	34706.6	37729.2	42601.7	30699.4	13536.7	18752.2	23426.3	13466.5	13399.2	29621.9	18732.8	4504.34	7790.85	26117.7	26594.6	6635.72	35680.3	40942.8	24419.4	11748.8	30835.9	46656.4	45343.8	33737.9	36442.5	39865.8	36293.5	32823	55163.8	52852	35806	33352.1	35479.8	30113.7	46942.8	32386.8	10984.2	26233.4	26352.7	42592.1	34893.7	18843.2	23609.7	28215	37262.3	40840	44672.3	40474.7
12709.8	14613.9	25279.8	49776.2	45390.7	22671.6	8633.38	13464.4	23229.9	21669.5	2914.69	28717.3	19386.7	14613.1	10371	18162.1	25803.7	15168.4	9032.57	21126.4	26210.9	7557.7	45345.3	77352.4	77998	50191.8	25743.6	8595	12847.5	36254.7	48004.9	39547.3	28960.6	22003.1	19051.1	26268.4	38517.1	34235.1	30854.1	30095.5	14154.1	9841.22	12537	9224.93	8012.76	28184	39058.6	50625.9	53690.2	36809.5
20169.8	20696.9	41202.9	54530.4	43860.2	20510.5	16519.4	16416.7	8232.17	23528.2	12669.3	23381.2	23521.7	3146.97	22273.6	33560.5	30252.3	15656	12332.1	28398.3	36743	32391.1	43232.7	81409.7	78079.1	51692.7	28255.4	21360.7	31863.7	19602.3	15198.7	15537	22586.6	19857	18065.9	32538.7	30571.6	20191.7	28089	33860	19113.2	13148	7639.82	16205	6878.81	38960.5	32607.2	31431.5	57816.1	44108.7
18009.7	34851.5	34797.3	21441	24608.3	21796.8	20284.1	24212.7	30287	35057.3	23957.2	12935.8	17048.8	11626.8	22403.2	32251	26328	23336.2	39109.8	36707.1	17286	37835.3	24907.5	49583.3	68350.6	44360.2	5381.32	45437.1	48125.5	24239.5	1090.18	11628.1	19781.7	17078	34306.9	43634.5	23657.9	1589.17	12470.9	26982.6	28237.9	29589.8	27850	24569.9	14745	49240.2	34418.5	22544.5	41964.9	24072.2
17014.8	7586.98	14044.6	21763.1	24102.5	24726.3	30119.3	24533	25901.8	51604.8	37905.4	13595.2	4423.73	7112.15	27672.7	37505.3	30584.5	23544.5	36327.9	27240.8	18550.8	42178.6	21121.5	34778.9	57275.1	36226.5	5987.05	35598.9	35227	17807.6	3494.23	15154.5	24036.2	16781.2	15157.8	19180.6	10985.7	11427.9	21377.1	17487.1	26917.1	47515.8	56180.3	33222.6	20590.6	30300.8	8166.37	25261.3	27170.4	23663
42592.3	30548.5	26207.2	17154.8	16786.8	8502.82	23151.4	20542.7	10890.5	39648.5	41551.4	20445.4	19552.3	21897.1	19375.4	18304.4	18249.2	8955.46	11853.4	12973.2	28415.2	32856.5	11058	13434.4	27828.2	36813.2	27106.4	18026.4	13765.5	14085.2	30015	28236	8987.04	6334.86	5665.24	10569.4	5769.71	17885.2	27606.3	13674.5	23059.5	43826.1	38495.9	14469.5	29877.4	20363.9	23697.3	18167.2	9869.43	8531.33
65011.9	35729.3	12854.7	15546.9	21254.7	10245.2	2943.61	4942.54	6104.83	25251.6	34803.6	41080	48939.6	45690.5	25088.7	2072.91	6170.88	9654.59	5813.15	27112.3	43155.4	41925	25445.1	23204.8	47704	68403.5	49352.7	18016.7	16558.4	51058.4	67860.5	49466.7	36723.2	36678.9	21992.3	9389.39	5813.86	12510.2	1252.09	18115.9	25580.3	23479.8	12265.1	34056.2	38314.1	11496.9	19486.3	12357.7	20016.3	17096
19501.9	20104.6	6333.88	18486.5	24879.5	17133.9	16512.4	15604.8	26786	37108.1	32557.7	44520	57403.1	45509.5	22765.6	19531.1	24623	16243.5	10045.7	21671	37150	51879.2	44710	29783.3	38329.7	61463.6	61341.5	40587.1	27420.1	49135.6	58717.2	30701.2	39249.2	52329.9	36077.5	15736.3	17567.7	5948.6	26782.2	44758.8	30745.9	10545.1	13311.2	28444.1	27801.8	19976	32331.7	30703.3	19789.9	19234.8
16588	28142.7	14564.2	18096.2	34571	37356.4	29585.4	19043.2	25275.8	20597.2	1706.48	24108.9	37438	36050.3	33866.2	42987.7	39034.9	31443.8	36610.5	26785.4	39676.3	58430.1	52274.4	32549.8	17769.6	24190.4	41986	45129.2	35459.5	43248.7	48634.5	17051.8	27725.7	45858.8	38146.1	25559.5	27517.5	14116.9	24319.6	36434.7	24436.9	18564	10926.6	12010.5	19243.4	47968.4	62560.1	47186	17686.6	7241.43
14176.8	26886.8	31943.9	15464.9	33421.8	48673.6	29837.3	16424.5	31793.9	24291.8	10744.8	31977.2	25770.2	30072.7	35246.8	45077.6	45889.4	41035.2	32491.6	21719.8	45931	56786.2	50688.7	27302.7	1292.37	16878.3	26882.1	22506.7	9224.64	49496.8	59477.2	26221.1	13664.1	34649.3	35844.3	23851.9	15976.4	11941.4	20598.4	21416.5	11699.1	4794.96	12270.6	18334.9	13076.8	25461	38276.4	35469.1	20630.7	7855.55
2706.67	38618.4	59715.7	42774.5	6671.65	22262.9	16579.1	26293.5	51061.2	62753.2	42351.5	38334.8	36122.4	22700.2	26601	45043.9	36980.5	14546	3765.59	25277.9	49718.6	56971.7	60636.6	48403.6	29596.5	40941.9	34950.8	7580.6	41412.8	59642	45980.6	14017.2	19441.8	29137.2	10943.5	9332.56	8455.78	24256.1	38613.4	18199.9	30032.7	27134.5	28505.4	51012.5	37583.2	8330.27	32148.7	41739.5	23418.1	8730.84
11130.5	30637.5	47508.2	38310.6	15177.4	7013.13	23883.2	34995.2	54940.5	80946.5	68119.4	44703.5	42550.6	29760	30929.3	31096.2	14516.3	17595.4	10028.8	28232.5	62861.4	64146.3	51619.4	44433.4	47425	58146	35916.2	41384	61799.1	51265.5	30220.2	5618.85	15468.5	14225.9	13074.2	33727.9	26400.3	31540.9	54982.4	33009.1	32369.8	49209	34332.9	53577	41228.9	9591.46	17008.5	19449.7	14737.1	11288.2
23359.6	22885.6	47865	45779.2	30085.8	31744.5	36679.8	20464.7	25782.5	44497.2	41813.3	41602.9	35401.6	11264.6	9746.39	23666.4	24902.3	30605.4	21158.1	17882.2	53914	56366.4	41166.7	37070.1	53960.7	71322.8	67031.9	60910.5	60807.9	43325.6	22711.5	20478	6786.78	19395	13037.5	29044.9	54630.8	34498.2	55140.5	50722.9	3678.6	33811	28788.1	46634.3	48926.6	37213.8	20226.4	4775.03	2593.91	20676.7
20241.1	10668.9	42921	55499.5	31663.3	48791.1	61778.2	19675	29040.9	19550.5	29933	37810	25886.8	13355.2	19208.4	19099.8	21502.2	26694.6	25215.3	20518.2	36747.1	27268.1	16741.5	35899.2	39323	61327.6	74014.1	51207.7	58590.6	49813.9	14286	22485.8	8228.94	21856.3	28935.4	10566.6	30747.4	23767.6	32102.5	37865.6	13494.2	18063.6	42840.1	65431.5	64037.4	45647.2	23498.1	2786.03	6947.66	16470
11571.3	12210.6	31850.2	44297.3	15752.5	35879.8	48120.5	12337	22404.8	17162.8	29523.2	27129.1	15319.9	14219.1	31576	19362.7	17795.8	35787	33301.6	22005.6	19923.6	6289.69	13769.9	22413.6	16439.8	34043.2	53954	37216.4	50345.7	42269.8	1792.83	14768.3	2404.49	31316	40812.7	26577.9	7666.27	8759.2	6985.66	20190.2	26617.3	12285.7	38479.8	60261	50987.5	21539	14060	21350.9	8584.03	18111.5
13540.7	23292.2	13273.9	15702.7	17401.3	12007.1	18643.1	32725.5	37897.9	25081.8	30817.4	21858.8	14926.6	26189.2	40995.1	32023.4	11047.2	12990.8	18275.8	28107.1	25724.5	8207.33	4695.14	8566.54	15129.4	32832.3	52611.4	40280.8	40454.1	28147.4	4523.28	12890.2	5773.04	29887.8	40317.3	35602.6	28913.6	19151.4	5873.84	10176.2	29471.9	28375.2	18765.5	36527.5	36430.6	21793.3	25065.8	21140.2	9122.55	5612.28
16770.9	36834.8	22579.1	7992.08	23402.2	16997.2	21100	55680.1	53879.3	29574.1	11728.7	21429.1	20601.3	22286.5	46865.3	42578.2	24931.8	21239.8	29902.1	33340.2	21766.4	9011.31	20215	17951.5	34063.3	69424.6	69164.3	40587.2	30511.8	22982.6	9965.05	5952.15	21781.4	35033.4	34244.7	39339.1	38329.9	37386.5	30211.1	19460.1	36844.6	34300.2	12833.6	24308.2	17513.1	15526.6	42313.1	31917.1	8886.17	8489.16
2890.9	17409.5	384.554	22161.6	18651.9	19793.1	32666.4	60624	62857.4	44878.7	18383.4	18743.8	31772.5	29712.8	50524.8	58699	43485.8	29922.1	23159.2	33598.7	39792.6	24173.4	22845.9	36200.2	32378.8	56211.4	66488.1	51233.2	32701	27521.4	26803.8	28719.9	32787.8	22910.5	13577.7	27604.3	28503.3	39497.9	26451.1	17979.5	41209.2	34135.1	13904.1	2819.99	13585.6	35513.4	60156.3	50675.2	16167.2	12511
24876.7	9006.41	18305.6	25043.4	7231.25	26405.4	38737	39720.1	58569.1	57097.1	32451.8	22842	45797.1	43839.2	59362.1	59523.4	38351.5	35806.3	32456.3	35000.4	39491.3	29050.8	28263	37049.8	19805.2	53431.4	69160.8	49116.8	33513.5	36756.4	41038.5	38511.4	38733.1	33458.7	16033.3	23401.5	16659.1	12476.2	10777.7	34057	55352.1	38294.8	6527.39	22100.1	23973.3	19043.1	21641.6	19158.6	10507.3	4918.93
14231.6	19401.9	32018.1	12382	24787.1	12813	14268.4	24683.3	39212.2	29709.4	32984.2	27793	22307.7	40708	50397.8	42458.7	30310.5	23588	15505.9	13114.4	14563.1	15332.6	21282.1	39632.9	32157.8	53403.2	63296	36129.2	14480.8	19089.1	22385.3	19476	26893.8	35948.9	10470.5	29853.3	36386.9	24341.6	19210.3	10621.7	46865.2	47527.7	8794.51	28677.2	29826.5	4342.32	29206.2	30182.6	22936.3	17743
39848.5	47762.3	36330	11784	15156.6	9501.55	17194.6	27867.7	35692.2	14913.1	28386	38552	13720.6	22316.9	42635.6	48179.6	44127.8	33995.1	34587.8	34115.7	29132.9	30738	24365.8	21547.1	23719.6	34881.5	29690.8	19058.7	9782.94	6089.04	21052.8	26036.3	11991.2	44404.4	39419.3	29068.9	30911.6	33824.1	35446	13574.9	32237.3	47138.7	27111.9	29797.6	37276.6	8401.61	27382.2	33992.8	23768	9421.23
20793.9	29930.6	40905.3	25171.6	11813.9	7737.62	13957.1	30428.3	23565.4	1827.12	22991.2	22429.6	9096.01	13661.3	18873.3	41602.9	53727	51550.3	55269.1	50868	55927.7	67377.9	43518.8	11459.3	25711.4	23817.6	17779	16914.3	15126.3	11673.1	34109.4	25168.4	5958.72	28901.6	43263.9	41735.5	19319.4	19383.2	16557.3	12729.3	36131.2	46363.9	29325.5	13244.4	16438.9	19306.3	10921.2	29305.9	15187.3	8891.31
29170.1	11902.2	15448.5	18818.9	22327.2	14995.3	39448	68304.1	60719.5	20632.7	25112.9	20653.7	14193.3	32710.6	20012.8	38460.3	65296.4	49884.7	35110.3	34310.3	43663.3	55480.4	53838.7	40603.8	19408.3	41528.2	47894.6	25249.2	16418.9	48089.1	47053.9	17262.7	11364.5	31136.7	49676	35485.5	9492.59	20647.4	26172.7	30223.3	44678.1	43714.2	18133.2	3879.42	14437.3	24674	26930	43132.6	33412.5	12988.5
10362.7	20390.8	31823.7	24690.1	4246.5	6140.73	14969.9	48147	57447.5	31237.5	6138.51	6018.5	10900.9	26877.5	16151.8	25829.3	57247.6	53475.4	27127	13773.9	12223.3	21981.8	49951.9	42365.7	10242	43165.1	29247.3	15865.9	47074.3	57650.1	38043.8	15436.1	10753.6	43188.3	58952.5	25725.5	10875.7	12765.5	31824	47230.2	47387.3	34285	15358.6	10752.8	27553.6	33873.2	33839.9	46491.6	44658.3	32668.1
29547.6	11568.9	41662.6	38743.2	11850.5	11063.7	7856.86	22247	23235.1	3530.83	26909.8	35632.6	24541.6	16529.4	3411.55	33318.1	41841.3	37987.4	26951.4	6219.14	8416.36	14224.1	51481.7	46372.8	9919.27	47526.8	31354.2	13289.9	41603.9	45635.3	24098.1	2486.76	11104.4	39372.2	55273.1	38510.5	9660.76	17241.2	30213.2	41489.6	45094.1	20486	11388	5543.21	21665.3	37444.4	43451.3	47614	45277.7	40568
59469.8	38418.3	27520.6	36978.8	14848.4	15602.1	31076.1	41262.9	27125.3	24875.6	42091.7	46016.9	32102.8	7978.21	18270.9	43655.3	40161.6	26589	25758.4	13890.6	8304.93	17743.2	56941	61476.2	22661.9	56201.4	53049.6	18006.6	20886.1	34621.3	37274.1	41935.1	39757.6	24902.5	24422.5	23768.3	11042.6	14363.7	26860.5	45579.3	41401.1	4370.62	28110.2	22778.7	11713.1	40660.4	49614.6	37577.7	21350.4	27292.8
52141.3	39688.7	29511.7	10302.5	19848.4	19254.4	28631.7	35813.5	8996.12	23107	26722.7	33402.4	19068.6	20189	39839.1	47279.4	27669.2	35725.2	52667.6	23270.1	38650.5	38807.8	48830.1	62948.6	27351.5	40412.5	49583	31182.9	8630.01	16503.7	21024.6	49151.6	51532.5	23733.8	24326.4	37603.7	15055.7	28073.9	36369.2	15804	8654.69	11532.8	34309	38657.6	24401	35498.4	40961.8	24744.7	19068.5	37588.5
43293.8	50297.7	34472.6	26981.9	51797.4	25646.7	31008.1	37374.3	19960.4	30252.3	18307.8	16507.5	12359.5	15267.4	26898.6	23722.8	3962.82	33601.5	46098.1	16283.9	31973.8	28772.7	28593.1	44862.5	16912.6	18947.6	38316.6	38249.2	22736.1	14635.3	31104.6	60910.7	65535.8	40444.8	31995.2	35987.3	22452.7	38469.4	36957.7	24395	22408.8	12498.9	24882.8	36593.8	33013.4	36939.6	31158.7	19180.5	32980.9	61939.7
38075.8	69565.7	77097.5	70032.9	59792.8	32178	34780.2	37785	13787.3	8690.47	19405.9	41107.2	36183.8	27740.7	29095.5	27763.7	31257.9	39826.6	55375.3	41248.3	3442.31	16700.1	19651.6	36378.5	25995.9	8624.6	21344.3	32253.2	26420	13007.2	12321.3	28562.1	48112.3	53913.2	40121.6	9386.89	35855.6	65563.4	53274.2	37392.9	19597.2	5264.04	3439.08	25801.6	33918.3	35699.1	27286.8	10216	30532.5	77171.4
27872.3	41610.4	65067.7	69703.8	46953.3	37225.2	31325.6	46163.3	36996.5	21881.3	26921.9	50399.2	48905.8	34767.6	45282.7	49826.6	43357.8	33312.9	49855.1	51028.4	21602.1	8930.85	28126.5	33814.4	29425.2	28252.8	21523.8	12549.2	16002.2	19832	33127.5	29490.6	19689.6	40579.1	39109.8	10998.2	24540.2	50861.8	47101.1	38773.4	25863.6	12951.5	21757.7	27936.7	34689	38323.8	29792.8	20074.6	18882.2	63987.3
15152	7448.72	23360.6	38467.6	25357.7	41976.9	42123.7	53914.7	52062.8	33225.7	16154	26206.1	33361	25894.9	41138.2	44302.5	41047.4	37592.8	53277	60094.2	28628.8	3978.52	15087.9	22854.5	28816.7	35370.5	28592.6	21660.3	29744.3	27777.1	30312.7	36657.7	23904.8	9771.1	29062.8	18355.1	20274.1	37008.5	25757.6	21856.7	24530.5	9005.21	25462	42489	53817.2	44398.2	22086.9	14314.4	7642.36	28646.6
8342.86	21639.4	29043.1	37293.2	21535.5	21058.6	23084	33522.5	39789.4	29311.3	24241.8	15374.7	24570	10900	28968.9	35042.3	17591.9	15632.4	38746.3	40321.6	15788.5	19859.8	29283.5	24592.2	21266.7	19780.3	19269.6	3697.42	13442.4	15607.9	11453	20941.6	31638.7	33944.3	35715.3	29952	15154.8	26661.3	25433.7	22774.4	25008.3	24208.4	43761.5	58935.6	51839.5	37841	23444.8	26269.7	22895	13059.6
26119.6	57496.9	34218.1	23459.2	12025.4	6287.4	22166.7	33457	38320.9	33871.8	26284.1	21831.3	19111.1	7020.02	17350.9	17124.7	7545.17	18521.9	28514.9	36944.8	30600.8	14942.6	23252.2	27617.8	19048.1	24465.3	33661.7	23663.2	7355.26	18313.3	9654.29	21912.4	34574.7	41506.6	44273.9	37871.6	34352.4	32861	24277.3	15136.6	10745.4	9921.52	26541.7	26108.2	24879.4	25521.1	9171.37	30032.9	33572.5	22171.2
24706.2	54787.9	28719.3	18259.3	14407.6	18294.9	29387.8	26667	19709.3	13076.4	14075.6	23543.5	26511.2	28453.6	33728.9	27444.6	46097	62479.1	42892.1	22141.4	10661.9	14815.1	22351	7820.06	15156.5	25042.7	33310.5	44743.2	31212.4	27950.9	27487	27977.9	32533.5	32485.1	30382	32661.6	43493.5	45419.2	36380.6	19496.3	26246.8	35472	21486	1607.13	15995.8	16753.3	12044.9	33560.7	36470.9	4554.42
20203.8	45401.1	32661.7	12671.2	19567.8	30770.9	29680.6	7780.61	21179.6	29816.1	13935.5	20215.8	17034.5	23774.7	43308.7	59077.9	76565.8	72356.1	45275.5	14900.1	49142.7	53680.6	29129.4	24898.9	18496.9	23965	27404.4	39663.1	32116.8	28879.3	17991	10405.5	20324.6	13141.7	17987.5	29305.2	37538.1	39747.7	44353	31744.1	20050.2	44546.9	48256.1	36682.1	35321.2	17923.5	5634.07	16944.2	30709.1	13103.2
22049	50638	48373.5	31180.5	24001	26420.5	30533.2	18885.6	24550.6	32166.5	26061.8	18862.8	3098.88	17451.4	42747.6	56936.5	55594.1	37552.3	14714.3	28295.3	74140.9	73521.3	32597.9	33557.5	39496	41861	36807.5	41597.1	56966.8	45838.1	21513.5	31919.7	32605.7	25493.9	23829.9	5729.83	25288.7	24411.1	31423.7	32420.3	16586.3	25588.4	51023.6	51270	50749.5	36940.8	21498.9	33584.3	42026.3	15868.6
22678.9	43170.1	52902.7	46909.1	31577.6	29033.1	29655.9	28081.6	21727.9	20334.2	15132.5	9630.26	4196.29	20582.5	41815.4	41696.6	31638.8	14538.3	16507.7	28723.8	40965.4	32284.4	34743.4	32341.3	44781.5	69274.8	47455.4	41219.1	74315.5	57729.2	12437.8	28288	36138	30062.7	26298.2	11862.1	20380.6	36188.2	48322.8	45223	23637.9	19606.7	49169.3	55297	58720.4	46020.9	23818.8	25467.1	31026.1	24902.8
8909.57	42525.2	59971.2	42275.2	9018.73	13376.9	36184.5	46584	48490.1	61062.8	56872.1	43796.5	26665.6	16222.5	18384.4	19717.5	24753	43046.7	54322.8	34736.2	13405.6	43793.8	43240.7	39143.3	44627	40460.9	28463.5	34495.7	40581.2	26790.9	26311.5	27445.3	17820.8	12385.6	7772.6	2222.32	8095.38	30947.4	37856.6	24148.2	8756.27	18741.1	47946.9	63612.7	50940.6	17113.6	28868.7	23036.7	21446.7	41867.8
44756.7	45379.2	40144.1	24364.7	13652.3	5259.78	17344.1	28763.8	31953.1	65969	87416.2	80304.7	48034.4	13268.8	10326.7	25962.7	36009.8	50554.3	55465.8	42250.9	31291.1	49663.1	48409.3	42633.2	37803.3	26323.9	18564.8	12625.5	9443.64	30945.1	34949.6	18833.8	17962.6	15672.2	8207.46	14160.9	26041.5	27343.8	25675.8	36278	32180.8	10907.8	41671.6	52202.4	27931.2	17381.5	41536.1	28193.4	17953.8	38166.4
37908.4	37883.5	26673	25080.9	28908.4	17167.2	8560.72	21404.3	27273.7	71349	79340.4	75006.5	66482	33142.9	32347.4	49301.9	46620.7	41342.8	42079.2	41026.9	34116.5	34905.1	31262.6	33721.2	32667.7	34667.7	36910.8	28789	28061.5	53981.2	51519.6	25626.3	8694.2	5156.34	3977.46	6656.39	17108.7	26251.1	31438.6	34017.7	25999.8	10038.5	18144.6	26762.2	23421.5	15115.2	39405.8	43088.3	25857.2	40310.8
32610.6	36130.3	32588	19491.2	20586.4	22781.7	19925.7	50094.4	38334	56195	47519.3	66713.7	68749.9	19182.9	44369.6	67912.1	55806.7	37145	26057.2	27889.4	19056.1	6210.69	8082.33	24045.7	32060.6	41658.3	47454.3	26866.1	27595.7	57828	58096.2	46297.8	32770	30277.9	23217.5	7416.79	8351.84	22671.2	20680.8	19561.8	28455.7	25309.4	35025.6	38918.9	23134.5	27544.9	48834.4	43044.1	25352.7	36900.2
35041.2	40946.4	36833.8	28812.8	22046	18909.3	8730.69	41901.7	32983.8	40760.1	43125	32605.7	63272	40187.7	39451.3	66915.5	59700.4	39545.4	22439.9	25904.8	34663.3	28122.2	14244.8	13123.4	29922.9	48986.9	49802.1	26664.6	24889.2	40440.4	44913.1	48175	43305.5	47294.3	29130.3	12965.9	32763.3	43201.9	30313	20757	33351.4	24894.2	43899.3	31713.5	8917.38	29476.7	37133.3	30385.9	35104.7	40761.2
43794.8	50289.9	46551.5	27450.2	20877.7	29522.6	22051.5	41122.9	45071.9	23967.6	19845.9	21619.1	58736.5	51042.7	30067.5	51132.4	40664.8	21874.3	4625.46	20939.1	34793.4	36044.4	38799	23178.4	18580.8	56250.1	51122	18165.5	7462.24	16530.6	24938.6	24609.3	47820.2	57799.7	48478.1	18016.3	16947.3	26464	20155	9692.2	12103.6	16214.4	32682.3	19186.8	14379.5	27694.2	27201.7	15306.3	34628.9	41188.8
35378.7	41051	28667.8	3879.51	21029.5	17902.7	9066.76	23166	30410.1	18257.1	1816.21	13630.6	21098.4	12814.3	16110.8	26981.7	17635.4	10148.5	17719.3	34787.7	25278	9907.91	12140.4	5711.82	23129.9	54688.9	46347.5	12278.5	15112.1	29756.8	30719.7	6831.37	36178.1	39717.7	34562.8	30124.8	13433.8	22117.7	26036.9	31334.6	33541.2	25824	31920.4	22890.1	31157.1	36462.9	16167.4	21855.2	32187.6	31823.9
24891.8	40305.2	35650.5	16021.1	28334.5	19230.1	19441.1	20164.6	18416	11582.2	16681.1	17092.1	10713.3	5105.28	19981.6	17438	5656.87	12261.5	36072.2	45721.3	27828.9	6519.34	24044.6	21193.3	30433.2	46183	39985.7	9775.14	11467.3	28430.7	50165.2	38791.5	26218.1	38500.9	37489.1	33272.1	31500.8	44758.9	35614.7	36751.7	40889.2	25398.1	12700.1	17755	41499.5	42153.5	16678.9	19449.1	14000.6	20630.8
29084.4	45093.3	54935.6	24743.3	7254.11	17082.7	25728.3	22206.2	8254.41	14769.4	19767.4	11403.4	9341.9	11525.2	36794.9	34951.9	11534.8	16789.9	7348.34	38850	41145.4	10213.8	22677.4	27799.5	33089.1	40169.5	40318.6	39183.5	32578.4	2867.93	42670.2	55174.7	31861.4	34434.6	37534.2	24186.4	6525.05	25658.5	22026.7	11143.9	7889.65	7016.93	7013.55	32422.1	57302.9	39026.5	16368.6	18733.7	22096.2	31087.7
17029.3	3111.43	30934.4	33198.8	21178.3	18737.3	29742.1	42620	45516.2	25377.2	8160.47	3790.78	8317.51	11945.2	34153.4	32190.2	3855.58	25135.4	28734.6	47909.5	53752.8	28980.8	13391.7	15605.8	19501.8	44919	42860.5	27354.5	30458.1	9364.82	23223.1	32236.5	13126.2	26750.1	23747.5	7486.84	25658.3	27264.2	13158.9	30008.6	14446	16723.8	21942	16174.5	43691.7	27973.7	28735.5	14960.1	20421.1	28233.7
11751.3	17442.3	12248.5	28131.9	18090.7	6196.85	11395.5	32664.5	39468.7	20026.7	13607.5	20004.3	11662.2	17980.3	29194.3	19214.5	23235.5	20262.1	17004.3	46890.9	64851.7	41055.5	6951.81	8174.19	17786.5	41910.4	33315.6	9291.71	22616.7	24095.8	33765.4	22476.9	6839.37	8679.46	18132.2	14411.7	12645.2	8272.22	29192.7	38865.8	18076.3	13806.1	34187.4	23561.9	18260.4	40111.4	48417.7	31208.5	5258.2	13353.4
11712	13276.9	2773.59	13316.3	19585.7	21341.5	16839.8	4094.13	16778.7	9808.47	27005.9	35581.8	26724	24436	21742.9	4357.58	19613.6	13036.1	18461.3	39827.8	46360.1	30581.7	5349.7	4680.06	16234	35349.8	11875.9	29151.7	40654.8	51141.2	62414.9	34614.7	11761.1	19371.3	41933.9	27891.9	31534.7	30744	21608.9	15178.7	3265.52	20805	42639.4	36168.8	8249.16	27970.4	38164.8	35479.2	26407.7	16106
12343.8	20484.9	26944.5	23560.8	20879.2	4677.89	27942.8	23025.4	16534.3	14224.6	17492.7	25270.7	29553.4	38326.7	37832.6	28864.6	15685.5	6020.76	14751.1	18936.2	24528	24267.4	27707.5	23234.2	23623.7	36549	18827.6	51712.5	45047.3	42563.5	50861.6	25911.7	25862.7	19524.2	47975.7	39917.3	34723.1	36239.9	34364	24864.5	7627.32	11491.2	25604.9	22716.1	24632.7	32783.4	22842.4	23362.9	27785.5	24691.8
37010.2	13925.4	9022.92	10624.3	23078.6	22916.2	12527.8	14472.3	21307.3	24185.9	27570.2	38294	48275.5	50806.1	47343.8	28688.9	6279.3	30779.2	27123.6	12068.9	6300.02	19929.3	27430.8	35707.2	40642.5	34548.7	43450.2	63727	50186.4	11204	19884.2	23791.3	13459.4	20973.8	37659.6	42924.8	34137.1	38192.7	45026.2	27215.5	5733.5	10495.8	21851.8	15543.6	14127.6	32997.7	27912.6	6108.87	3783.48	9830.47
35563.7	25476.8	17040.9	18067.3	19118.1	19076	11742.4	21813.4	34020	30728	26051.2	35604.1	44856.2	49106	44092.6	22133.3	16683.6	28803.4	14180.8	11575.2	24693.7	38288.7	49225.8	52990.8	47375	33029.5	23398.7	36070.5	47585.6	39407.8	14786.7	15159.4	18095.9	6873.07	9906.47	18288.3	30497.4	48573.5	53669	33572.1	16389.7	12045.4	7468.01	16400.2	4302.85	29546.6	45873.2	32129.9	38070	39978.4
48443.5	31647.1	20852.3	32518.7	29460.6	16462.4	18148.3	23998.1	21056.6	11870.5	20524.9	38561.6	43195.1	33933.8	28261.9	27986.1	13376.7	29420.9	21573.1	10754.7	20931.7	12703.5	34784.5	47722.2	46843	35016.2	26941.1	31462.5	44854	39108.9	6995.82	37238.3	49079.1	19730.6	14255.7	6422.7	30254	31531.8	44898.1	42988.1	22641.6	8446.48	15237.1	28636.9	28246.9	2287.77	35692	34169.3	46277.6	55102.3
33373.3	21178	6119.92	21954.6	19937.4	16694.9	26427.3	20257.6	13888.8	13327.8	17097.8	35897.9	38911.6	25591.4	10336.5	9907.87	26610.1	32768.5	20154.8	16289.5	11788.8	14302.7	25804.6	35148.7	38553.6	44926	46373.7	29083.3	3563.49	15526	30412.1	42826.3	48395.7	25636.6	9744.78	30768.4	42547.6	19577.5	60490.1	86553.8	61761	18816.5	12688.6	23107.3	23369.2	12134.1	10618.1	32503.2	42312.8	54387.7
8730.21	23943	18549.6	11337.9	24802.3	18613.5	23170.4	22328.4	30210	24326.1	13609	25090.2	22028.1	15194.7	23562.4	26639.4	26002.1	30519.2	24059.6	13740.3	1338.62	19582	23441.9	28539.3	29897.5	32438.2	30276.8	23403.3	11233.3	19732.6	35390.3	31798.6	27621.5	17469.5	25111.9	43785.9	33243.5	32125.5	71736.7	89836.8	64551.2	23472.7	14788.1	8038.97	4683.6	6785.81	20798.7	32483	19982.4	31719.6
16945.3	25871.3	19861.8	19582.7	44582.3	35070.5	21318.9	10291.1	45324.7	44383.1	28738.2	37947.2	23236.9	21306.9	22013.4	38460.2	34091.1	15891.6	25636.6	29464.7	7009.22	22342.7	32856.5	28392.6	20308.7	15858.9	22062.4	5171.37	12817.4	6049.52	23023.8	30355.6	37722.3	38952	58407.5	56390.5	25546.9	28322.5	38802.3	40325.6	32209.9	31473	32173.3	27647.9	26313.8	14907.1	12250.7	13221.2	8076.69	17491.8
20940	8252.59	4970.26	31350.3	72106.3	68268.1	28735.9	18550.1	47014.7	50684.1	22237	24961.9	20795	24615.3	26713.8	43399	34844.9	12067	46910	43279.6	4333.13	32572.7	22444.1	5283.62	22313.6	45493.7	37053.9	8786.93	14638.5	4782.05	11634.6	33981.7	34696.3	28041.3	65733.2	66176.6	26188.3	21056.7	19327.9	4853.85	28814.8	39420.9	31148.5	23334.1	17186.8	15635.1	20083.2	40126.1	36600	11390.2
34402.6	31553.3	11331.7	25404	65309.3	70038	32665.8	11050.8	35534.4	40017.9	7773.29	17675.4	8135.8	10243.7	3844.09	25677.2	30464.5	21128.4	49592.2	36975.2	24043.2	37884.7	22393.6	17734.1	35790.1	53076.2	35261	23856.8	35281.8	31018.1	17719.8	49871.9	40131	11224.4	40239.2	41827.7	17041.3	6636.15	6582.51	11858.2	27722	26493.6	13417.2	12825.9	6803.01	31589.8	49383.4	54391.7	44037.2	22558.3
34883	24935.3	12456.9	11046.5	33215.1	34250.7	10240.3	13200.8	41827	52052.2	29956.8	2784.69	9934.01	13568.5	8828.06	22923.2	31983.1	5798.93	29935.5	29329.3	22487.5	32567.2	26907.4	23149.9	32726.8	36318.9	23741.5	29394.3	35583.5	23182.4	6128.18	24189.5	19147.5	31247.9	44313.3	35142	20563.7	8294.29	15827.6	29883.3	47266.5	47134.1	17530.2	17062.3	11718.2	17291.3	41429.1	52143.9	56660.8	34326.8
69130.4	32993.3	11085.6	14199.2	28353.2	42489.6	32887	28346.6	52382.9	66059.5	56801	39689.6	15623.8	10950.1	19093.2	29480.7	30205.2	23235.9	36124.8	34355.6	11972.2	10303.1	14188.7	14961.6	9202.92	24308.3	28815.4	19759.8	29432.8	29567.9	24585.4	20794.8	19736.8	3483.92	29270	37195.6	16606.6	8729.74	9966.58	2098.98	17308.6	41652.5	45105.9	37049.4	33962.8	2423	29393.4	31043.8	54294.9	45394.6
58922.6	27186.7	14803	26323.2	36602.9	50146.5	43953.4	50225.2	60568.6	52114.2	45733.2	50738.3	36222.8	5769.28	19043.1	14661.6	14467.2	26196	33066.4	24851.2	12364.9	15139.6	26301.7	27370.3	15325.4	30502.3	41120.6	11250.5	27206.8	40174.9	35366.8	37356.8	34519.5	20777.4	11395.4	10149.9	9741.95	12311.8	9079.41	23093.8	36252.8	7050.28	30905.4	36746.9	23892.3	30481.1	37640.8	19939.2	61315.1	46106.8
46904.4	40045.8	11802.7	25485.9	41612.9	40153.2	37654.5	41716	38243.4	31743.4	46499.1	56728	42534.6	13617.4	9937.47	23663.4	19924.6	15208.2	27003.5	24637	14166.4	14719.8	31153.6	34444.9	19833.9	25593.4	48749.5	31213.7	35397.1	41792.1	18029.7	19158.6	33949.4	23160.7	6616.49	12362.9	31774.9	19215.1	12329.1	1279.85	30009.7	27639.7	8226	17452.9	8807.73	32158.8	33601.5	22320.6	49713.1	14485.4
28899.7	29941.9	22208.2	12087.5	4703.15	23228.5	35886.5	27848.9	14772.2	14367.7	27359.7	35242.3	30915.9	34653	27285.4	25834.3	28406.9	13607.5	1843.06	13003.4	13165.8	13281.1	36580.7	58970.4	54142	23463.9	52941.8	46021.7	42953.9	52496.9	21693.7	3792.75	13993.1	16033.5	16962.9	6922.43	14706.4	13989.8	8846.09	3015.98	6657.34	14541	20548	10494.2	16165.2	23918.8	27205.4	12594.6	18962.8	15264.6
7896.72	8804.73	16275.9	3239.56	18939.3	30153	37008.9	29632.8	17371.2	7160.5	5670.61	9255.33	19758	23071.2	20673	24523.7	17215.3	10032.1	9698.88	20141	21341.5	16464.4	40648.8	44980.7	27296.5	14450.6	48839.6	47018.9	20481.9	48126.1	38950.9	11802.5	10483.1	24537.5	36693.2	37275.3	35504.5	34065.3	28657.6	26379.1	14981	11481.9	26725.6	29662.9	35293.8	41133.4	30896.3	16168.3	18211.7	33550.4
2873.15	23922.7	19367.6	18686.3	38559.1	35673.4	23026.8	16446.8	21303.1	15306	11368.7	12941.9	9503.38	22962.4	27948.3	31966.5	25926.1	15046.4	4753.8	13788.3	10013.3	15949.5	29740	25052.9	19092.8	25155.1	46662	34559.6	16945.3	63150.6	53838.9	14674	28029.5	56634.4	62572	46976.9	37065	50733.8	47956.6	33339.8	28705.4	7214.96	25774.2	12454.9	3855.88	13058.4	17348.6	28657.3	39410.4	46496.1
25583.7	32635.6	31446.2	42921.3	45340	27528.3	12893.8	11150.4	21386.6	23498.1	29437.8	37928.6	21128.9	7035.71	21640.5	26957	21962.3	4359.68	20199.9	12829.8	5715.11	15856.8	12094.8	14457.8	11498.3	12492.1	34963.5	21206.1	17934.6	45147.1	30921.8	14778.5	32560.2	36921.8	38391.1	39679.4	33970.7	11494.8	9184.22	9366.63	12080.5	20488.6	34193.7	21217.6	12863.8	20820.9	33930.6	47136.6	51788.8	40789.7
31416.9	25826.9	13927.6	48871.8	64331.5	52222.7	27874.1	11470.2	22748.1	32119.4	34531.2	38002.1	27064.5	12881.8	20357.1	16775	6303.34	18012.3	32216.1	20215.6	2706.01	7603.26	11718.9	23788.9	26784.5	25804	26094.3	21054.3	9480.74	3700.28	14218.3	30956.2	29401.9	19564.2	14986.6	10193	14004.9	6775.87	10698.7	24450.6	25658.4	24432.7	28109	19544.6	15852.7	28299.3	37889.5	57409.4	64925.5	36359.3
16629	9709.17	15144.3	30248.3	43633.9	46306.6	29420.4	10597	5373.14	16612.2	22963.6	11916.9	17316	19562	9870.85	5318.93	4994.39	20466.3	20376.2	7023.77	22017.5	11447.1	24998.6	36939.5	35950.7	32453.6	29544.7	25654.9	33758.8	15148.3	23894.6	48248.7	42813.9	38049.2	36814.2	4024.27	27181.8	25728.3	7526.5	13013.9	7531.16	13759.1	25611.3	10943.4	35816.5	46150.4	20454.9	48249.2	49135.2	27825.7
8200.95	9258.82	8480.62	24309.6	50979.1	61023.7	48603.9	34219	21355.1	16457.8	34715.6	19801.2	12897	28857	14522.6	16721.4	31503.8	33294.7	19770.9	5218.3	13725.6	21272.6	32152.9	35863.4	43834.5	43208.4	30592.1	24250.6	31132.3	18243.2	7582.84	24309.8	33657.4	55082.9	64334	26702.4	26095.4	28663.2	6004.22	8518.9	17110.9	19048.5	21518.6	17295.1	30754.9	41540.3	9973.79	32564.7	31179.3	28064.1
12049.2	10264.4	7337.64	27088.3	62220.1	72899.6	60020.2	53436.8	38990.3	21535.3	21716.5	2785.92	24774.2	22109.6	19578.5	35092.7	29913.3	10811	4200.88	13758	20799.3	21186.2	16006.6	14712.6	13748	28047.9	30892.8	15517.8	16247.8	26262	31307	26212.5	11345.1	27429.7	31465	16009.3	13575.5	5088.95	22972.5	22602.7	26606.9	34758.4	17816.6	9123.88	19490.5	30088.3	24826.4	8808.72	8740.57	15155.1
15827.9	17538.7	7456.6	32040	70234.6	77462.7	55206.8	38044.6	24487.6	6511.48	21450.1	23882.7	19793.4	26389.9	8841.14	26604.6	41158.8	27359.6	17707.5	9472.35	5646.34	14656.9	17488.3	18996.9	13235.2	20605.9	30058.1	32267	38919.4	29591.1	26127	33212.6	31157.9	38189.5	34338.3	2858.74	24452.6	13228	17469.3	31303.6	29582.6	27302	15805.8	7885.24	8357.13	19108.6	20320.8	11209.2	10090.2	15760.2
24048.4	28943.8	21644.7	11608	47553.2	55196.7	41440	29411.1	24793.2	27493.4	22761.1	26634.8	41154.5	52283.4	37101.1	16752.1	45054.9	43349.4	27215.7	11096.3	25138.3	36116.7	25755.8	20217.3	14573.5	31185.6	52929.3	43501.2	27821.2	13507.1	12868.5	22692.9	15074.9	23963.7	36086.9	19863.9	41102.2	36763.6	20455.6	43061.4	34880.3	3476.51	24324.7	29489.7	28345.2	20134	6511.8	22612.4	24085.4	27851.6
21975.8	28620.1	35828.7	31873.6	36511.7	47403.9	40378.1	33366.8	40141.3	34874.5	35182	40598.1	41047.3	33729	35600.6	33840.9	21250.5	29033.1	32032.2	29759.2	29062.3	32316.8	26699.8	24857.4	22924.4	30236	43435.5	24424.3	11369.7	27853.7	26580	13675.9	5708.23	17837.8	27734.6	26091.1	37520.2	40521.3	30750.8	30503.7	42668	47190	38170.5	33598.4	37119.3	20031.6	11576.1	24840.5	41024.6	31673.4
48188.9	43524.4	29183.2	43495	49138.8	45050.5	36851	15909.6	8151.26	14441.7	36853.1	46038.3	46308	28308.8	34186.6	41679.5	14120.6	36715.6	39544.4	26962.5	26132.8	48402.4	38988.7	4348.48	20207.6	8953.22	20763.3	21738.8	5556.52	22527.9	51826.1	49919.6	20660	11731.2	27914.4	22849.8	11623.5	28941	22226	33561.2	47195.8	51727.4	46189.3	36089.7	45861.7	32094	20236.8	30901.9	45866.3	30872
36424.6	25943.2	1151.47	23252.3	31209.2	10796.3	6456.23	12641.1	21234.2	36288.4	51278.9	50717.3	38363.6	30084.7	21811	23153.9	20995.4	21104.6	28749.2	27756.6	42663	62305.7	47128.5	7287.88	28846.5	33047.2	32304.6	30287.5	22918.4	12489.1	22529.4	36210.3	24793.2	6841.55	8772.65	11665.6	4155.52	19387.7	22352.3	30278.1	21154.6	41677.2	47295.8	20918.2	33190.7	31351.3	8421.74	16543.1	31241.5	39658.8
30875.2	9267.21	9869.68	11796.1	18929.7	11699.2	26574.6	28531.1	37903.8	62030.8	69784.7	49133.2	27851.1	29354.3	15005.9	9427.49	20731	8629.16	22540.4	29071.3	42411.8	67152.9	51790.9	12699	14068.1	14378.8	30760.6	21725.8	37186	33922.5	13357.2	21487.2	22912.1	17516.8	9688.34	14383.4	19834	10339.4	14935.2	23444.1	31335.3	56407.5	56795	25319.3	19379.2	13557.7	19697.3	15539.7	29530.8	61392.9
44050.4	23873.1	8200.92	1384.92	17558.5	19687.1	7770.28	14304.3	26967.7	46993.5	51054.3	36918.2	40342.9	35452.7	11233.4	14320.4	9421.83	9756.24	17688	22489.2	27979	44590.4	49786	31050.4	17553.7	16212.3	33429.3	33248	45720	36752.2	13904.2	19236.4	32680.8	36965.7	24029	7472.93	13031.8	13358.6	29435	45544.6	54146.1	55631.4	41213.9	23321	20224.6	27334.4	28153.3	14455.9	25353.1	49612.4
47013.7	24843.4	7885.25	17185.6	14045.6	20232	29167.7	23175.7	15576.3	28145.2	44178.6	47741.6	50770.5	46424.5	22083.6	10060.6	17884.2	8741.07	16634.8	35575.5	37724.2	28891.7	29926.7	18445	5172.13	1644.78	16247.6	21761	25203	15765.5	21563	41226.8	46987	41223.2	30841.6	24640.5	33516.4	35017.6	24993.9	26211.9	35179.1	27063.3	20697.5	19934.1	27008.9	43147.2	57347.7	44308.4	7401.29	51774.8
33827.8	21775.8	2131.12	21087.7	15233.4	21318.5	29065.5	24113.6	11318	19194.7	39098.7	32301.8	24138.8	45038.8	39978.9	14888.7	6714.79	15579.3	18962.2	15221.9	28112	38843.9	35709.8	27539.3	24780.7	17474.8	25155.6	15345.6	8159.69	7144.31	18204.5	46884.1	54319	35919.6	23770.3	3096.6	26384	30044	12569.8	15969	32786.1	29318.1	33805.3	39549.7	35440.2	35827.8	37605.2	27015.3	10059.9	48125.4
2791.65	22438.1	3172.9	26167	18646.9	13224	20899	10529.2	11585.9	34981.9	34020.1	13491.8	7862.1	14300.9	30337.2	29144.2	17430.5	2117.58	13788.2	12981.8	27921.1	41211.2	35225.3	19709.3	18385.3	30984.4	34542	25088.4	19291.6	15523.7	12531.5	27849.3	36346	28433.5	18961.9	11806.3	29180.6	38831.6	25015.4	28397.7	45527.2	32200.8	23239.6	35895.9	23950.4	15183	22318.3	24790.5	10629.1	18820.4
13232.3	26059.2	16320.5	7270.33	9402.03	2946.75	19476.6	22363.7	3455.39	34746.3	39184.1	13431.4	15793.7	19805.2	29078.3	24850.5	20056	13563.5	27342.7	28360	6318.61	27400.8	29030.9	40591.9	49919.6	43730.3	26821.3	33810.5	34543.5	17862.4	9435.08	14384.9	9760.02	24934.1	30307.2	36447.7	27329	37170.5	29973.5	27242.2	41909.4	21948.6	13233.2	32337.1	21243.5	3764.87	20147.3	27794.5	21613.5	7830.57
21320.6	21261.4	21597	17382.9	2639.48	27281.4	30313.8	32362.5	23975.3	7213.85	6568.73	23266.7	43005.2	34369.9	38106.9	25878.9	21058.8	19571.8	24291.3	28427.5	4462.25	25571.7	24213.5	34753.4	55262.4	53586.1	34893.5	30033.2	18123.1	18171.3	50033.6	72386.5	38080.3	27717.5	48128.7	63321.2	58560.6	45875	35814.1	31814.2	34978.5	23305.3	5473.92	9853.3	4366.66	6951.51	5716.29	12956.1	9575.99	16310.9
35110.5	41854.8	43801.7	47940.7	35593.2	11429.7	23057.8	29365.9	26938	12359.1	17769.9	30031.4	48316.1	40473.3	28780.2	35433.2	43148.4	35087.4	7546.03	24890.6	13656.9	24985.6	27353.7	14161.6	12152	10714.9	5709.49	17317.2	27642.6	25364.1	54278.2	65715.8	27108.6	33171.2	58377.3	64514.4	44393.5	31314.7	27063.1	21559.2	39385.8	33334.5	14715.6	11514.2	16595.7	5297.55	22840.2	12023.6	25096.6	34703.2
14252.5	14707.8	20553.9	48180.1	56384.5	26458.4	22053	28502.1	22873.4	28888.1	24480.3	24330.5	28419.2	25902	23470	35007.1	52770.2	37990	15535.7	31658.6	14774.9	26338.2	26080.1	9965.29	10148.5	23253.2	33976.2	24430.6	8562.93	14238.7	47770	58304.2	42260.1	41887.3	60609.6	68171.4	53141.8	26101.6	7526.2	8841.55	19652.2	25798.6	31641.8	40307.7	31188.2	1839.58	19709.9	21985.5	60463.1	57933.8
22938.1	15853.9	16896.7	49742.9	64683.6	35300.4	10791.2	30379	7047.51	13577.3	17214.1	23725.6	14041	9300.39	9939.13	33618	51108.1	40955.5	15805.6	2562.62	20184.5	27960.3	9095.25	23875.7	42638	44658.6	39108.3	33323.9	18665.2	26971.1	48477.8	54314.9	37340.8	34597.6	43198.6	38225.7	37389.9	31262	11033.7	20481.8	26831.7	22603.6	38268.3	61332.1	58841.6	31148.8	30386.6	26062.6	37343.6	18163
15154.3	10478	19279.5	25963.2	41348.6	37253.9	10263.9	16532.7	10606.5	19581	39063.2	51276.6	34222	16115	22650.5	41943.2	55050.4	50541.8	32465.9	6201.59	26425	28263.2	17019.8	52602.2	65159.3	50159.1	40670.9	35834	14900.7	14933.9	38670.8	44835.7	28216.7	42809.6	40379	19812.9	17420.5	15751.4	19321.7	37447.4	29579.2	419.525	25900.8	26766.6	23607.2	27536	31501	38052.2	29688.5	18988.6
17365.9	6696.98	27352.3	26469.5	43167	41140.8	17396.8	11653.4	22276.6	10008.8	26644.3	42738.2	23764.1	17995.6	10181.2	26577.9	34706.5	7365.6	25258.9	24345.8	13157.1	32762.8	19629.5	26491.6	35295.8	22225.9	15082.3	16568.6	6286.68	30839	43030.8	36066.5	4970.85	26451.3	34521.9	51787.3	44188.3	20599.7	15645.5	33706.3	26864.4	18425.8	51990.7	29402	23038.2	38177.6	8652.66	24607	15151.2	7432.85
15369.8	35688.6	49408.5	34266.6	57918.5	48470.4	35095.5	28585.9	31149.2	24151.2	46128.7	44231.4	9316.09	30638.7	28216.4	7944.94	29692.3	30209.8	34505.9	35629.6	19959	32816.8	20217.7	15182.6	26872.1	28268.1	28476.3	20570.4	11510.3	39378.5	36883.3	12191.3	18117.8	38480.2	32035.4	34122.6	36396.3	12582.4	25242	41521	29462	47101.6	76546.6	42670.9	12568.9	17401.7	16793.8	14443.3	31146.5	25222
14619.1	29089.3	34327.9	9507.33	53910	46082.6	9093.13	15962	19225	8379.67	35297.6	56739.3	37575.7	11748.2	16218.6	16401.1	28787.9	22472.2	12070.1	35572.7	33231.7	26753	9872.93	33703.9	28802.9	54370.3	54170.3	32736.7	21440.7	20338	16763.7	18955.8	26321.6	19846.8	23948.4	11452.5	12329.9	8600.83	20695.9	43727.2	36568.6	47087.8	63177.6	43234.5	19111.2	22045.6	37277.3	19578.7	27998.4	21816.1
16845.3	5507.74	12565.9	2940.31	23182.8	29734	7836.9	18717.2	14150.3	8060.56	21719.4	61216.4	65368.6	45659.5	27568.1	15577.4	33008.4	43633	43048.1	31233.5	17469.8	9989.8	12078.9	27259.3	22364.3	32991.2	43614.3	32826.9	16105.8	14057.9	18340.6	7410.69	11815.2	19342.2	24901.2	15780.6	10560.3	13575.6	23344.1	47131.4	44486.3	44020.3	56279.9	46439.5	40339.1	45289.6	43018.2	17917	10691.5	23818.3
38052	25579.4	9237.73	8275.22	22723.3	33280.4	20885.4	5939.84	11438.1	21733	31483.6	50981.4	63749.2	53119.2	35427.9	12959.7	21014.5	50114.1	59433.5	40989.6	26515.2	20010.5	16420.5	6682.86	24594.5	26208.4	14719.9	23196.3	12109.5	16504.6	12377.2	12185.5	11840.6	6888.84	8057.69	5482.51	23398.4	38469.2	23613.1	24829.8	32345.1	23044.7	33127.6	47050.7	60468.1	56445.3	33622.5	11008	19865.7	10955.3
13831.7	17090.1	10225.2	11928.5	13065.2	32056.4	19638	6258.24	3022.21	16757	11018.6	27169	43844.3	24646	8243.95	11265	15744.1	39243.2	65504.7	59003.4	31873.1	5844.1	18017.8	14121.3	19136	4477.65	29812	33215.2	2664.63	18820.3	15011.5	25068.5	12224.8	9114.64	13144.7	12131	20314.1	27547.7	15067.3	3049.09	12350	17645.4	27982.6	48104.5	61103	38160.2	13462.6	18853.2	36161.1	23240.5
15542.8	21088.7	16793.3	7431.6	25973.8	13160.7	12684.1	16765.2	20932.4	30759	31491.7	7213.66	26575.1	16909.6	13961	23693.6	31788.7	25820.8	51689	64409.7	40121.5	14827.2	29887.4	14519.9	32502.4	42825.7	43774.9	23097	16359.8	7930.48	15721.5	12741.9	16545.9	17198.3	23916.6	30080.2	52510.1	63986.6	35521.6	3696.78	16426.9	33518.6	39985.5	21868.8	42296.7	38694.2	26450.5	24222.4	21602.8	10028
30877	30832.8	21851.5	22016.9	16948.6	17539	30313.7	17862.5	34325.4	21569.7	12937.9	7430.38	17064.8	14151.7	12364.6	13996.6	29596.9	16418.9	22550.7	37659.5	27763.8	35140.1	43612.3	19175.7	51818.8	62226.1	29098.4	25621.2	36789.5	11893.8	20310.5	25180.8	49621	30996	16999	26329.1	50748.1	64180.6	51594.6	24840.5	3416.86	31320.6	40678.1	13355.9	24705.3	27404.2	27981	30590.1	27395.6	34515.5
25417.8	13171.8	22434.9	26853.9	12490.5	36086.7	38478.1	10043.1	12952.3	8801.45	6072.25	5433.07	3636.31	23134	48765.5	42566.2	33602.8	32811.8	13794	23204.6	23687.6	47445.7	58326.3	34110.4	47289.9	72364.5	51795.1	17751.5	40837.4	15012.5	13884.2	23074.2	41459.4	32751.2	23368.1	30784.1	48212.8	55967.1	44793.2	22665.4	7115.91	16985	13313.6	18644	34684.1	26242.5	22267.8	32452.2	33268.3	35154.9
11038.2	32699.1	52749.8	40407.6	21605.2	33139.5	33881.1	13439.1	16217.3	35926.8	35752.6	19523.2	31040.6	31673.7	22069.1	37931.5	38588	20836	20748	26578.8	24541.9	26770.8	39346.6	33912.5	23182.8	54403	49406.1	17595.9	11542.7	19395.6	33370.7	22093.2	30737.6	33645.2	25692.7	11537.4	14859.1	25420.9	38408.8	30784.2	12134.2	9885.2	10827.5	4484.39	8821.27	14046.2	20640.4	31194.5	30165.5	20357.9
30345.8	26878.1	36562.4	29285.9	7442.54	9999.99	8280.91	14498.1	29956.9	28285.9	25583.4	13446.2	10646.7	21747.7	41939.9	44704.2	35102.4	28417	27577.4	10105.6	19231.4	18141.6	47384.1	51936	16252.3	43831.6	51472.8	32854.1	21034.8	32677.8	29073	14024.5	31707.4	30129.3	19233.6	3323.42	15517	13404.2	5782.31	9312.82	15531.9	9434.13	6235.51	7141.83	11122	15244.5	11893.5	3926.72	6652.05	7992.84
40874.2	14326.1	11866.4	7235.79	16431.2	16711.1	13591.2	36284.7	38682.7	23248.9	7662.89	7705.84	13295.4	4318.02	39082.7	48175.6	30338.6	12307.4	21245	17491.4	10537.5	23056.2	43525.5	33330.9	12688.4	37676	49405.8	42061.4	25272.2	14458.1	11210.8	16123.3	16723.5	20962	13688.5	3800.33	7422.66	14694.7	33432.9	17779.9	13617.9	20892.1	14709.4	22850	5292.08	25107.2	20947.9	10360.6	20295	24201.9
28635.3	19679.7	7741.43	25602.6	29398.6	31367.6	25801.5	25330	25390	39005.3	33085.1	14040.4	8685.32	22773.1	35706.2	39327.3	27057.2	19077.8	25573.6	20677.1	22187.9	47855.9	56072.1	30580.3	20969.7	25921	26666.4	26953.6	22756	16196.5	22087.8	27684.9	10544.9	10125.6	6575.68	16770	17703.1	15137.4	17595.6	16155.1	29301.8	26023.2	18346.8	11461.6	19606.3	35718.6	35569.4	11173.4	25519.5	34589.5
32424	17030.6	16911.8	33970.4	27186.4	18574.6	25403.9	30251.4	23568.3	43512.1	57764.9	40233.6	5111.14	21128	23402.7	37215.7	47210.2	47036.3	55890.9	48126.1	24255.5	65819.4	73196.9	32710.9	32482.9	47012	36606.1	19755.3	21148.7	30546.2	30162.6	27925.1	16367.2	6307.02	4651.85	3724.65	10071.7	17578.1	13123.2	16952.9	37004.8	46402.5	25263.1	21144.2	51874.5	55894.3	36043.4	8400.43	19991.9	25539.7
39550.6	15173.9	41635.5	46435.1	6550.68	14809.9	19979.8	48128.6	41573.8	28362.4	36537.6	29768.2	9093.22	41957.5	28970.5	34372.2	65022.1	51726.1	68551.3	64443.8	29091.8	31596.7	15235.7	25622.7	41546.3	48603.8	33950.5	6484.45	19048.6	23829.5	31662.2	43686.3	54389	60489.2	46637.8	21694.9	11938.8	20144.1	15127.3	10028.9	26779.8	19726.4	24576.3	38540.8	54241.9	58117.4	28768.9	25222.6	41788.6	37055.9
45811	22019.3	63846.7	53890.2	22274.6	23477.5	42104.4	51741.8	31028	27570.1	33040.1	14880.8	22114.5	44457.9	18425.9	40183	62067.5	50841.3	63088.3	56384.6	32000.5	25992.3	7927.43	20376.6	15847.3	40050.9	33973.7	7724.66	31112.3	35879.6	34989.7	37587.5	45588.1	53199.1	48204.2	25139.8	9809.38	10298.6	11981.9	20581	49751.1	34549.3	18049.7	18898.6	32040.2	42261.5	9572.79	35126.4	45118.4	55689.8
36024.4	2552.7	37611.9	26124.1	10061.9	28395.6	39162.9	40703.7	25616.2	36281.7	34400.1	19822.8	31187.2	27767.4	12094	38649.1	44159	28739.9	26960.1	32830.5	26508.5	24633.2	15667.1	8405.31	8736.02	13771	24528.2	12220.3	19003.3	41942.8	42025.7	31099.7	28762.1	28411.6	23840.9	13746.4	10310	23222.1	26434.5	10362.2	49788.6	47920.4	19601.4	23068.4	39557.4	35773.3	12635.3	33835	30376.1	36402.9
29470.4	12540.8	23139.3	23929.5	19378.6	35432.1	37541.4	24903.4	21728.3	33324.3	37448.9	22667.2	19030.9	4283.11	24399	32508.8	29104.5	16400.9	2677.17	13696.8	12984.6	13768.1	12936.9	1846.76	10497.1	7457.18	11273.8	16012.2	1723.35	14971.5	16565.6	7182.89	15193.6	30850.5	24592.7	6073.77	19474.5	28074.3	31494.1	16582.6	27759.8	39993.2	33285.8	30678.4	35656.6	20999.9	30101.9	53241.6	35802.1	23038.6
32853.1	24397.6	19270.3	31616.5	11288.2	22313.5	15550.2	20719.5	37194.9	52164.8	59810.4	31731.8	9590.17	14884.6	27208.3	28228.3	9061.42	10244.4	182.067	13672	14310.7	30449.4	49932.1	25987.4	22235.3	43406.1	19664	20663.8	31978.3	11723.5	17406.8	17447.9	28938.9	44904.9	44980.2	27877.5	15644.8	26191.2	50422.4	49323.4	26777.4	21053.1	38851.6	55089.6	50499.2	24762.9	21098.8	32439.7	19469.5	22525.9
38075.9	20289.6	12366.8	28476.1	13741.9	12959.8	13860.6	40728.5	38111.7	28095.6	39551.4	31787.7	12001.3	21123.6	21638.6	20629.4	9817.32	16554.5	30597.6	23769.4	17408.6	11889.1	52091.8	49209.2	8941.48	53190.3	41632.7	20371.6	26821.2	13598.8	5852.94	19254.1	37250.4	34548.9	28568.1	10386.7	7460.36	15837.2	53888.3	61286.3	50079.2	40512.5	39933.4	34085.5	14237.4	4538.94	13129.8	21764.9	24707.8	10563.7
18692.3	6512.64	23322	21022.8	7053.92	25700.8	37604.7	36589.5	18886.3	6252.46	7174.12	9901.03	29613.4	41769	24141.7	8177.87	16237.7	32485.2	34784.8	12994.2	16529.5	9330.13	30152.5	29160.4	34422	57416.4	61333.4	42517.7	13471.7	8305.88	19876.3	35679.6	43558.9	33811.9	8236.83	18798.1	33115.9	21139.3	24566.9	49374.1	41409.3	50171.2	60712.5	39336.2	2518.58	15682.9	16626.9	26395.5	30966.2	21581.9
14824.7	17440.3	33760.4	24955.5	934.249	25826.1	23409.9	13490	23700.2	20863.1	19911.3	19604.7	21224.8	24254.3	19833.9	29818.8	44056.2	49937.5	39397.1	17519.6	36989.4	36652.4	46697.4	37703.5	35813	48707.5	49221.9	34659.7	13090.5	10103.5	27415.4	39555.7	55564	47649	6678.39	28762.8	41609.1	45287.9	23692.9	35718	23329.8	32946.5	37952.8	23800.2	18069.6	23468.7	36170.1	43851.6	37802.2	23120.7
10685.3	23246.4	50319.2	38797	7362.08	20569.7	7142.92	24417.1	20173	11770.7	35250.4	44537.4	35399.7	12945.1	18319.7	30142.6	38711.9	48004	47654.7	24806.1	15660.1	18115	45572.2	55223.8	28494.9	30117.6	25500.4	13992.9	15381	15367.2	9747.93	7499.21	25516.1	32694.7	19360.3	24197.1	41580.9	42823.4	22130.5	18672.6	28649.3	20250.5	5501.08	20493.7	14769.5	23864.4	31265.3	47058.3	55656.1	37716.5
9575.94	27071.9	52432.2	60404.7	41875.2	19643	9835.44	12344.7	22173.6	23897.7	34322.2	39688.9	28857.3	10600.3	48538.8	57883.9	56341.9	48368.7	33814.4	24035.9	10237.4	13216.1	34398.8	37384.1	40922.5	56875.1	34402.5	26398.5	31840.8	42285.9	33321.5	16949.5	19060.5	26299.3	18737.3	11438.4	19754.9	27481.3	25880.1	8368.05	24868.8	32906	35085	34703.5	22140.4	21194	34574.2	47624.6	47943.7	36865.6
16219.4	5699.28	25951.2	49684.4	43445.1	20881.8	16567.7	32333.9	37912.4	22748.3	16887.2	27602.1	25281.6	2346.21	32421.2	54834.6	64217.2	58773.4	43154.9	18319.9	7709.02	12290.5	22760.8	1869.39	41023.8	52104.5	35809.4	35756.6	26650.9	13080.1	18959.8	24643.8	38925.9	40410.4	11314.9	19558.6	21755.4	21156	40935.5	33671.5	11128.7	53714	71701.6	54585.9	12514	14227.2	7221.93	38556.2	48108.3	40905.3
[truncated: 1,866 more rows]
[truncated: 190 more columns]
